# Supplementary material for: {4-Hy­droxy-N′-[(2E,3Z)-4-oxido-4-phenyl­but-3-en-2-yl­idene]benzo­hydrazidato}dimethyl­tin(IV)
Source: Acta Crystallogr Sect E Struct Rep Online. 2011 Jun 22;67(Pt 7):m965. doi: 10.1107/S1600536811023506 (PMC3151873; doi:10.1107/S1600536811023506)
Supplement: Supplementary file 1 [file e-67-0m965-sup1.cif]

##############################################################################
#                                                                            #
# This CIF contains the data in a paper accepted for publication in          #
# Acta Crystallographica Section E. It conforms to the requirements of       #
# Notes for Authors for Acta Crystallographica Section E, and has been       #
# peer reviewed under the auspices of the IUCr Commission on Journals.       #
#                                                                            #
# Full details of the Crystallographic Information File format               #
# are given in the paper "The Crystallographic Information File (CIF):       #
# a New Standard Archive File for Crystallography" by S. R. Hall, F. H.      #
# Allen and I. D. Brown [Acta Cryst. (1991), A47, 655-685].                  #
#                                                                            #
# The current version of the core CIF dictionary is obtainable from          #
# ftp://ftp.iucr.org/pub/cif_core.dic.                                       #
#                                                                            #
# Software is freely available for graphical display of the structure(s)     #
# in this CIF. For information consult the CIF software page                 #
# http://www.iucr.org/resources/cif/software.                                #
#                                                                            #
# This file may be used for bona fide research purposes within the           #
# scientific community so long as proper attribution is given to the journal # 
# article from which it was obtained.                                        #
#                                                                            #
##############################################################################
data_global
_audit_creation_method     SHELXL-97
_journal_date_recd_electronic     2011-06-15
_journal_date_accepted     2011-06-16
_journal_name_full     'Acta Crystallographica, Section E'
_journal_year     2011
_journal_volume     67
_journal_issue      7
_journal_page_first     m965
_journal_page_last     m965
_journal_paper_category     QM
_journal_coeditor_code     HB5915
_publ_contact_author_name     ' Edward RT Tiekink '
_publ_contact_author_address
;
Department of Chemistry, University of Malaya,
50603 Kuala Lumpur, Malaysia
;
_publ_contact_author_email     edward.tiekink@gmail.com
_publ_contact_author_fax     ' +60 3 7967 4193 '
_publ_contact_author_phone     ' +60 3 7967 6775 '
_publ_section_title
;\
{4-Hydroxy-<i>N</i>'-[(2<i>E</i>,3<i>Z</i>)-4-oxido-4-phenylbut-3-en-2-ylidene]\
benzohydrazidato}dimethyltin(IV)
;
loop_
    _publ_author_name
    _publ_author_footnote
    _publ_author_address
    ' Md. Abu Affan '
;
Additional correspondence author, e-mail: maaffan@yahoo.com.
;
;
Faculty of Resource Science and Technology, Universiti Malaysia Sarawak,
94300 Kota Samarahan, Sarawak, Malaysia
;
    ' Norrihan B. Sam ' .
;
Faculty of Resource Science and Technology, Universiti Malaysia Sarawak,
94300 Kota Samarahan, Sarawak, Malaysia
;
    ' Fasihuddin B. Ahmad ' .
;
Faculty of Resource Science and Technology, Universiti Malaysia Sarawak,
94300 Kota Samarahan, Sarawak, Malaysia
;
    'Fraser White' .
;
Agilent Technologies UK Ltd, 10 Mead Road,
Oxford Industrial Park, Oxford OX5 1QU, England
;
    'Tiekink, Edward R. T.' .
;
Department of Chemistry, University of Malaya,
50603 Kuala Lumpur, Malaysia
;
data_I
_audit_creation_method     SHELXL-97
_chemical_name_systematic
;
{4-Hydroxy-<i>N</i>-[(2<i>E</i>,3<i>Z</i>)-4-oxido-4-phenylbut-3-en-2-
ylidene]benzohydrazidato}dimethyltin(IV)
;
_chemical_name_common     ?
_chemical_formula_moiety     'C19 H20 N2 O3 Sn'
_chemical_formula_sum     'C19 H20 N2 O3 Sn'
_chemical_formula_iupac     '[Sn (C H3)2 (C17 H14 N2 O3)]'
_chemical_formula_weight     443.06
_chemical_melting_point     ?
_symmetry_cell_setting     monoclinic
_symmetry_space_group_name_H-M     'P 21/c'
_symmetry_space_group_name_Hall     '-P 2ybc'
loop_
    _symmetry_equiv_pos_as_xyz
    'x, y, z'
    '-x, y+1/2, -z+1/2'
    '-x, -y, -z'
    'x, -y-1/2, z-1/2'
_cell_length_a     8.0784(2)
_cell_length_b     20.5410(5)
_cell_length_c     11.1678(3)
_cell_angle_alpha     90.00
_cell_angle_beta     93.025(2)
_cell_angle_gamma     90.00
_cell_volume     1850.58(8)
_cell_formula_units_Z     4
_cell_measurement_reflns_used     3495
_cell_measurement_theta_min     4.0
_cell_measurement_theta_max     74.2
_cell_measurement_temperature     150(2)
_exptl_crystal_description     block
_exptl_crystal_colour     yellow
_exptl_crystal_size_max     0.22
_exptl_crystal_size_mid     0.16
_exptl_crystal_size_min     0.10
_exptl_crystal_density_diffrn     1.590
_exptl_crystal_density_meas     ?
_exptl_crystal_density_method     'not measured'
_exptl_crystal_F_000     888
_exptl_absorpt_coefficient_mu     11.149
_exptl_absorpt_correction_type     analytical
_exptl_absorpt_process_details     '(CrysAlis PRO; Agilent, 2011)'
_exptl_absorpt_correction_T_min     0.696
_exptl_absorpt_correction_T_max     0.822
_exptl_special_details
;
Agilent Technologies (2011) <i>CrysAlis PRO</i> Software system, version
1.171.34.49, Agilent Technologies UK Ltd, Oxford, UK
;
_diffrn_ambient_temperature     150(2)
_diffrn_radiation_type     CuK\a
_diffrn_radiation_wavelength     1.54184
_diffrn_radiation_source     'SuperNova (Cu) X-ray Source'
_diffrn_radiation_monochromator     Mirror
_diffrn_measurement_device_type
                  'Agilent SuperNova Dual diffractometer with an Atlas detector'
_diffrn_measurement_method     \w
_diffrn_reflns_number     5718
_diffrn_reflns_av_R_equivalents     0.0378
_diffrn_reflns_av_sigmaI/netI     0.0516
_diffrn_reflns_theta_min     4.51
_diffrn_reflns_theta_max     65.00
_diffrn_reflns_theta_full     65.00
_diffrn_measured_fraction_theta_max     0.991
_diffrn_measured_fraction_theta_full     0.991
_diffrn_reflns_limit_h_min     -6
_diffrn_reflns_limit_h_max     9
_diffrn_reflns_limit_k_min     -24
_diffrn_reflns_limit_k_max     24
_diffrn_reflns_limit_l_min     -13
_diffrn_reflns_limit_l_max     13
_diffrn_standards_number     0
_diffrn_standards_interval_count     0
_diffrn_standards_interval_time     0
_diffrn_standards_decay_%     0
_refine_special_details
;
Refinement of <i>F</i>^2^ against ALL reflections. The weighted <i>R</i>-factor
<i>wR</i> and goodness of fit <i>S</i> are based on <i>F</i>^2^, conventional
<i>R</i>-factors <i>R</i> are based on <i>F</i>, with <i>F</i> set to zero for
negative <i>F</i>^2^. The threshold expression of <i>F</i>^2^ >
2\s(<i>F</i>^2^) is used only for calculating <i>R</i>-factors(gt) <i>etc</i>.
and is not relevant to the choice of reflections for refinement.
<i>R</i>-factors based on <i>F</i>^2^ are statistically about twice as large
as those based on <i>F</i>, and <i>R</i>- factors based on ALL data will be
even larger.
;
_reflns_number_total     3124
_reflns_number_gt     2690
_reflns_threshold_expression     I>2\s(I)
_refine_ls_structure_factor_coef     Fsqd
_refine_ls_matrix_type     full
_refine_ls_R_factor_all     0.0386
_refine_ls_R_factor_gt     0.0316
_refine_ls_wR_factor_gt     0.0761
_refine_ls_wR_factor_ref     0.0813
_refine_ls_goodness_of_fit_ref     1.000
_refine_ls_restrained_S_all     1.000
_refine_ls_number_reflns     3124
_refine_ls_number_parameters     230
_refine_ls_number_restraints     0
_refine_ls_hydrogen_treatment     constr
_refine_ls_weighting_scheme     calc
_refine_ls_weighting_details
                 'calc w=1/[\s^2^(Fo^2^)+(0.0384P)^2^] where P=(Fo^2^+2Fc^2^)/3'
_atom_sites_solution_hydrogens     geom
_atom_sites_solution_primary     direct
_atom_sites_solution_secondary     difmap
_refine_ls_shift/su_max     0.000
_refine_ls_shift/su_mean     0.000
_refine_diff_density_max     0.764
_refine_diff_density_min     -0.722
_refine_ls_extinction_method     none
_refine_ls_extinction_coef     ?
loop_
    _atom_type_symbol
    _atom_type_description
    _atom_type_scat_dispersion_real
    _atom_type_scat_dispersion_imag
    _atom_type_scat_source
    'C' 'C' 0.0181 0.0091
                         'International Tables Vol C Tables 4.2.6.8 and 6.1.1.4'
    'H' 'H' 0.0000 0.0000
                         'International Tables Vol C Tables 4.2.6.8 and 6.1.1.4'
    'N' 'N' 0.0311 0.0180
                         'International Tables Vol C Tables 4.2.6.8 and 6.1.1.4'
    'O' 'O' 0.0492 0.0322
                         'International Tables Vol C Tables 4.2.6.8 and 6.1.1.4'
    'Sn' 'Sn' 0.0259 5.4591
                         'International Tables Vol C Tables 4.2.6.8 and 6.1.1.4'
_computing_data_collection     'CrysAlis PRO (Agilent, 2011)'
_computing_cell_refinement     'CrysAlis PRO (Agilent, 2011)'
_computing_data_reduction     'CrysAlis PRO (Agilent, 2011)'
_computing_structure_solution     'SHELXS97 (Sheldrick, 2008)'
_computing_structure_refinement     'SHELXL97 (Sheldrick, 2008)'
_computing_molecular_graphics
                      'ORTEP-3 (Farrugia, 1997) and DIAMOND (Brandenburg, 2006)'
_computing_publication_material
                               'PLATON (Spek, 2009) and publCIF (Westrip, 2010)'
loop_
    _atom_site_type_symbol
    _atom_site_label
    _atom_site_fract_x
    _atom_site_fract_y
    _atom_site_fract_z
    _atom_site_U_iso_or_equiv
    _atom_site_adp_type
    _atom_site_calc_flag
    _atom_site_refinement_flags
    _atom_site_occupancy
    _atom_site_symmetry_multiplicity
    _atom_site_disorder_assembly
    _atom_site_disorder_group
    Sn Sn 0.18670(3) 0.011355(13) 0.22279(2) 0.02375(11) Uani d . 1 1 . .
    O O1 0.0690(3) 0.09638(13) 0.2930(2) 0.0267(6) Uani d . 1 1 . .
    O O2 -0.0780(3) 0.34947(13) 0.5942(2) 0.0309(6) Uani d . 1 1 . .
    H H2o -0.0354 0.3553 0.6636 0.046 Uiso calc R 1 1 . .
    O O3 0.3618(3) -0.06412(14) 0.2237(2) 0.0333(7) Uani d . 1 1 . .
    N N1 0.1880(4) 0.06513(16) 0.4764(3) 0.0242(7) Uani d . 1 1 . .
    N N2 0.2394(4) 0.01068(16) 0.4134(3) 0.0232(7) Uani d . 1 1 . .
    C C1 0.1054(4) 0.10630(19) 0.4079(3) 0.0230(8) Uani d . 1 1 . .
    C C2 0.0519(4) 0.16830(19) 0.4610(3) 0.0208(8) Uani d . 1 1 . .
    C C3 -0.0628(5) 0.2084(2) 0.3999(3) 0.0263(9) Uani d . 1 1 . .
    H H3 -0.1131 0.1942 0.3256 0.032 Uiso calc R 1 1 . .
    C C4 -0.1051(5) 0.2685(2) 0.4452(3) 0.0275(9) Uani d . 1 1 . .
    H H4 -0.1835 0.2952 0.4020 0.033 Uiso calc R 1 1 . .
    C C5 -0.0331(5) 0.28957(19) 0.5535(3) 0.0240(8) Uani d . 1 1 . .
    C C6 0.0800(4) 0.2492(2) 0.6178(3) 0.0250(8) Uani d . 1 1 . .
    H H6 0.1282 0.2631 0.6929 0.030 Uiso calc R 1 1 . .
    C C7 0.1213(4) 0.18929(19) 0.5719(3) 0.0245(8) Uani d . 1 1 . .
    H H7 0.1975 0.1621 0.6159 0.029 Uiso calc R 1 1 . .
    C C8 0.2979(5) -0.0386(2) 0.4775(3) 0.0247(8) Uani d . 1 1 . .
    C C9 0.3027(5) -0.0339(2) 0.6122(3) 0.0311(9) Uani d . 1 1 . .
    H H9A 0.3736 0.0027 0.6385 0.047 Uiso calc R 1 1 . .
    H H9B 0.3474 -0.0744 0.6472 0.047 Uiso calc R 1 1 . .
    H H9C 0.1903 -0.0269 0.6385 0.047 Uiso calc R 1 1 . .
    C C10 0.3544(5) -0.0971(2) 0.4265(3) 0.0268(9) Uani d . 1 1 . .
    H H10 0.3750 -0.1326 0.4797 0.032 Uiso calc R 1 1 . .
    C C11 0.3827(5) -0.1079(2) 0.3075(3) 0.0255(9) Uani d . 1 1 . .
    C C12 0.4463(4) -0.1711(2) 0.2669(3) 0.0243(8) Uani d . 1 1 . .
    C C13 0.4076(5) -0.2292(2) 0.3228(4) 0.0286(9) Uani d . 1 1 . .
    H H13 0.3440 -0.2285 0.3919 0.034 Uiso calc R 1 1 . .
    C C14 0.4607(5) -0.2880(2) 0.2787(4) 0.0340(10) Uani d . 1 1 . .
    H H14 0.4317 -0.3274 0.3169 0.041 Uiso calc R 1 1 . .
    C C15 0.5565(5) -0.2900(2) 0.1787(4) 0.0365(10) Uani d . 1 1 . .
    H H15 0.5938 -0.3304 0.1489 0.044 Uiso calc R 1 1 . .
    C C16 0.5966(5) -0.2323(2) 0.1232(4) 0.0351(10) Uani d . 1 1 . .
    H H16 0.6629 -0.2332 0.0554 0.042 Uiso calc R 1 1 . .
    C C17 0.5410(5) -0.1731(2) 0.1658(4) 0.0295(9) Uani d . 1 1 . .
    H H17 0.5674 -0.1339 0.1260 0.035 Uiso calc R 1 1 . .
    C C18 0.3273(6) 0.0647(2) 0.1034(4) 0.0379(11) Uani d . 1 1 . .
    H H18A 0.4406 0.0701 0.1380 0.057 Uiso calc R 1 1 . .
    H H18B 0.2767 0.1076 0.0896 0.057 Uiso calc R 1 1 . .
    H H18C 0.3302 0.0413 0.0271 0.057 Uiso calc R 1 1 . .
    C C19 -0.0261(6) -0.0439(2) 0.1720(4) 0.0451(12) Uani d . 1 1 . .
    H H19A -0.0003 -0.0739 0.1074 0.068 Uiso calc R 1 1 . .
    H H19B -0.1158 -0.0146 0.1439 0.068 Uiso calc R 1 1 . .
    H H19C -0.0611 -0.0688 0.2411 0.068 Uiso calc R 1 1 . .
loop_
    _atom_site_aniso_label
    _atom_site_aniso_U_11
    _atom_site_aniso_U_22
    _atom_site_aniso_U_33
    _atom_site_aniso_U_12
    _atom_site_aniso_U_13
    _atom_site_aniso_U_23
    Sn 0.02822(16) 0.02438(17) 0.01860(15) 0.00018(11) 0.00060(10) -0.00033(10)
    O1 0.0341(15) 0.0238(15) 0.0217(14) 0.0056(12) -0.0027(10) -0.0038(11)
    O2 0.0410(17) 0.0274(16) 0.0237(15) 0.0055(13) -0.0045(12) -0.0050(12)
    O3 0.0419(17) 0.0311(16) 0.0277(15) 0.0123(14) 0.0084(12) 0.0059(13)
    N1 0.0271(17) 0.0232(18) 0.0222(16) 0.0013(14) 0.0008(13) -0.0027(14)
    N2 0.0250(16) 0.0260(18) 0.0192(16) 0.0003(14) 0.0042(13) 0.0003(14)
    C1 0.0199(18) 0.029(2) 0.0200(19) -0.0050(16) 0.0023(14) 0.0008(17)
    C2 0.0194(18) 0.024(2) 0.0195(18) -0.0024(16) 0.0012(14) 0.0012(15)
    C3 0.025(2) 0.033(2) 0.0200(19) -0.0033(18) -0.0027(15) -0.0012(17)
    C4 0.029(2) 0.029(2) 0.0241(19) 0.0065(18) -0.0018(15) -0.0001(17)
    C5 0.026(2) 0.025(2) 0.0218(19) -0.0037(17) 0.0009(14) -0.0006(16)
    C6 0.025(2) 0.029(2) 0.0204(18) -0.0059(17) -0.0005(15) -0.0040(17)
    C7 0.0220(19) 0.028(2) 0.0238(19) -0.0009(17) -0.0001(14) 0.0034(17)
    C8 0.0236(19) 0.029(2) 0.0211(19) -0.0008(18) 0.0019(14) 0.0010(17)
    C9 0.044(2) 0.029(2) 0.020(2) 0.002(2) 0.0029(17) -0.0001(18)
    C10 0.030(2) 0.027(2) 0.0237(19) 0.0031(18) 0.0024(15) 0.0033(17)
    C11 0.0230(19) 0.027(2) 0.026(2) -0.0023(17) 0.0008(15) -0.0008(17)
    C12 0.0177(18) 0.028(2) 0.027(2) 0.0000(16) -0.0033(14) -0.0035(17)
    C13 0.023(2) 0.032(2) 0.031(2) -0.0025(18) 0.0005(16) -0.0011(18)
    C14 0.027(2) 0.027(2) 0.047(3) -0.0004(19) -0.0059(18) -0.001(2)
    C15 0.031(2) 0.036(3) 0.041(3) 0.009(2) -0.0062(18) -0.011(2)
    C16 0.028(2) 0.046(3) 0.031(2) 0.008(2) 0.0005(17) -0.004(2)
    C17 0.026(2) 0.034(2) 0.028(2) 0.0020(19) 0.0032(15) 0.0007(19)
    C18 0.043(3) 0.040(3) 0.031(2) -0.008(2) 0.0029(18) 0.003(2)
    C19 0.045(3) 0.042(3) 0.048(3) -0.011(2) 0.006(2) -0.020(2)
_geom_special_details
;
All s.u.'s (except the s.u. in the dihedral angle between two l.s. planes) are
estimated using the full covariance matrix. The cell s.u.'s are taken into
account individually in the estimation of s.u.'s in distances, angles and
torsion angles; correlations between s.u.'s in cell parameters are only used
when they are defined by crystal symmetry. An approximate (isotropic)
treatment of cell s.u.'s is used for estimating s.u.'s involving l.s. planes.
;
loop_
    _geom_bond_atom_site_label_1
    _geom_bond_atom_site_label_2
    _geom_bond_site_symmetry_2
    _geom_bond_distance
    _geom_bond_publ_flag
    Sn O1 . 2.156(3) y
    Sn O3 . 2.099(3) y
    Sn N2 . 2.148(3) y
    Sn C18 . 2.105(4) y
    Sn C19 . 2.112(4) y
    O1 C1 . 1.317(4) ?
    O2 C5 . 1.367(5) ?
    O2 H2O . 0.8400 ?
    O3 C11 . 1.303(5) ?
    N1 C1 . 1.300(5) ?
    N1 N2 . 1.396(4) ?
    N2 C8 . 1.313(5) ?
    C1 C2 . 1.479(5) ?
    C2 C3 . 1.391(5) ?
    C2 C7 . 1.400(5) ?
    C3 C4 . 1.384(6) ?
    C3 H3 . 0.9500 ?
    C4 C5 . 1.383(5) ?
    C4 H4 . 0.9500 ?
    C5 C6 . 1.404(5) ?
    C6 C7 . 1.381(5) ?
    C6 H6 . 0.9500 ?
    C7 H7 . 0.9500 ?
    C8 C10 . 1.417(5) ?
    C8 C9 . 1.506(5) ?
    C9 H9A . 0.9800 ?
    C9 H9B . 0.9800 ?
    C9 H9C . 0.9800 ?
    C10 C11 . 1.377(5) ?
    C10 H10 . 0.9500 ?
    C11 C12 . 1.476(5) ?
    C12 C13 . 1.390(6) ?
    C12 C17 . 1.398(5) ?
    C13 C14 . 1.380(6) ?
    C13 H13 . 0.9500 ?
    C14 C15 . 1.393(6) ?
    C14 H14 . 0.9500 ?
    C15 C16 . 1.384(6) ?
    C15 H15 . 0.9500 ?
    C16 C17 . 1.388(6) ?
    C16 H16 . 0.9500 ?
    C17 H17 . 0.9500 ?
    C18 H18A . 0.9800 ?
    C18 H18B . 0.9800 ?
    C18 H18C . 0.9800 ?
    C19 H19A . 0.9800 ?
    C19 H19B . 0.9800 ?
    C19 H19C . 0.9800 ?
loop_
    _geom_angle_atom_site_label_1
    _geom_angle_atom_site_label_2
    _geom_angle_atom_site_label_3
    _geom_angle_site_symmetry_1
    _geom_angle_site_symmetry_3
    _geom_angle
    _geom_angle_publ_flag
    O3 Sn C18 . . 90.09(15) ?
    O3 Sn C19 . . 98.26(16) ?
    O1 Sn O3 . . 155.08(10) y
    C18 Sn C19 . . 124.65(18) y
    O3 Sn N2 . . 83.82(11) ?
    C18 Sn N2 . . 123.05(15) ?
    C19 Sn N2 . . 112.24(16) ?
    C18 Sn O1 . . 94.10(15) ?
    C19 Sn O1 . . 99.46(15) ?
    N2 Sn O1 . . 73.31(11) ?
    C1 O1 Sn . . 113.6(2) ?
    C5 O2 H2O . . 109.5 ?
    C11 O3 Sn . . 125.1(2) ?
    C1 N1 N2 . . 112.4(3) ?
    C8 N2 N1 . . 116.8(3) ?
    C8 N2 Sn . . 126.3(3) ?
    N1 N2 Sn . . 116.5(2) ?
    N1 C1 O1 . . 123.6(4) ?
    N1 C1 C2 . . 118.4(3) ?
    O1 C1 C2 . . 118.0(3) ?
    C3 C2 C7 . . 118.5(4) ?
    C3 C2 C1 . . 121.0(3) ?
    C7 C2 C1 . . 120.5(3) ?
    C4 C3 C2 . . 121.3(4) ?
    C4 C3 H3 . . 119.3 ?
    C2 C3 H3 . . 119.3 ?
    C5 C4 C3 . . 119.9(4) ?
    C5 C4 H4 . . 120.1 ?
    C3 C4 H4 . . 120.1 ?
    O2 C5 C4 . . 117.8(3) ?
    O2 C5 C6 . . 122.6(3) ?
    C4 C5 C6 . . 119.6(4) ?
    C7 C6 C5 . . 120.0(3) ?
    C7 C6 H6 . . 120.0 ?
    C5 C6 H6 . . 120.0 ?
    C6 C7 C2 . . 120.7(4) ?
    C6 C7 H7 . . 119.7 ?
    C2 C7 H7 . . 119.7 ?
    N2 C8 C10 . . 123.3(3) ?
    N2 C8 C9 . . 119.0(4) ?
    C10 C8 C9 . . 117.7(4) ?
    C8 C9 H9A . . 109.5 ?
    C8 C9 H9B . . 109.5 ?
    H9A C9 H9B . . 109.5 ?
    C8 C9 H9C . . 109.5 ?
    H9A C9 H9C . . 109.5 ?
    H9B C9 H9C . . 109.5 ?
    C11 C10 C8 . . 126.7(4) ?
    C11 C10 H10 . . 116.7 ?
    C8 C10 H10 . . 116.7 ?
    O3 C11 C10 . . 124.1(4) ?
    O3 C11 C12 . . 114.8(3) ?
    C10 C11 C12 . . 121.0(4) ?
    C13 C12 C17 . . 118.8(4) ?
    C13 C12 C11 . . 121.8(3) ?
    C17 C12 C11 . . 119.3(4) ?
    C14 C13 C12 . . 120.7(4) ?
    C14 C13 H13 . . 119.7 ?
    C12 C13 H13 . . 119.7 ?
    C13 C14 C15 . . 120.5(4) ?
    C13 C14 H14 . . 119.7 ?
    C15 C14 H14 . . 119.7 ?
    C16 C15 C14 . . 119.1(4) ?
    C16 C15 H15 . . 120.4 ?
    C14 C15 H15 . . 120.4 ?
    C15 C16 C17 . . 120.6(4) ?
    C15 C16 H16 . . 119.7 ?
    C17 C16 H16 . . 119.7 ?
    C16 C17 C12 . . 120.3(4) ?
    C16 C17 H17 . . 119.9 ?
    C12 C17 H17 . . 119.9 ?
    Sn C18 H18A . . 109.5 ?
    Sn C18 H18B . . 109.5 ?
    H18A C18 H18B . . 109.5 ?
    Sn C18 H18C . . 109.5 ?
    H18A C18 H18C . . 109.5 ?
    H18B C18 H18C . . 109.5 ?
    Sn C19 H19A . . 109.5 ?
    Sn C19 H19B . . 109.5 ?
    H19A C19 H19B . . 109.5 ?
    Sn C19 H19C . . 109.5 ?
    H19A C19 H19C . . 109.5 ?
    H19B C19 H19C . . 109.5 ?
loop_
    _geom_torsion_atom_site_label_1
    _geom_torsion_atom_site_label_2
    _geom_torsion_atom_site_label_3
    _geom_torsion_atom_site_label_4
    _geom_torsion_site_symmetry_1
    _geom_torsion_site_symmetry_2
    _geom_torsion_site_symmetry_3
    _geom_torsion_site_symmetry_4
    _geom_torsion
    _geom_torsion_publ_flag
    O3 Sn O1 C1 . . . . -17.4(4) ?
    C18 Sn O1 C1 . . . . -116.5(3) ?
    C19 Sn O1 C1 . . . . 117.4(3) ?
    N2 Sn O1 C1 . . . . 6.8(2) ?
    C18 Sn O3 C11 . . . . 158.3(3) ?
    C19 Sn O3 C11 . . . . -76.6(3) ?
    N2 Sn O3 C11 . . . . 35.0(3) ?
    O1 Sn O3 C11 . . . . 58.3(4) ?
    C1 N1 N2 C8 . . . . -168.5(3) ?
    C1 N1 N2 Sn . . . . 4.2(4) ?
    O3 Sn N2 C8 . . . . -24.1(3) ?
    C18 Sn N2 C8 . . . . -110.2(3) ?
    C19 Sn N2 C8 . . . . 72.3(3) ?
    O1 Sn N2 C8 . . . . 165.9(3) ?
    O3 Sn N2 N1 . . . . 164.0(3) ?
    C18 Sn N2 N1 . . . . 78.0(3) ?
    C19 Sn N2 N1 . . . . -99.5(3) ?
    O1 Sn N2 N1 . . . . -5.9(2) ?
    N2 N1 C1 O1 . . . . 2.4(5) ?
    N2 N1 C1 C2 . . . . -176.3(3) ?
    Sn O1 C1 N1 . . . . -7.7(5) ?
    Sn O1 C1 C2 . . . . 171.1(2) ?
    N1 C1 C2 C3 . . . . -167.5(3) ?
    O1 C1 C2 C3 . . . . 13.7(5) ?
    N1 C1 C2 C7 . . . . 15.3(5) ?
    O1 C1 C2 C7 . . . . -163.5(3) ?
    C7 C2 C3 C4 . . . . 1.7(6) ?
    C1 C2 C3 C4 . . . . -175.6(3) ?
    C2 C3 C4 C5 . . . . -0.2(6) ?
    C3 C4 C5 O2 . . . . 179.6(3) ?
    C3 C4 C5 C6 . . . . -1.3(6) ?
    O2 C5 C6 C7 . . . . -179.7(3) ?
    C4 C5 C6 C7 . . . . 1.2(6) ?
    C5 C6 C7 C2 . . . . 0.3(6) ?
    C3 C2 C7 C6 . . . . -1.7(5) ?
    C1 C2 C7 C6 . . . . 175.6(3) ?
    N1 N2 C8 C10 . . . . 179.9(3) ?
    Sn N2 C8 C10 . . . . 8.0(5) ?
    N1 N2 C8 C9 . . . . 1.2(5) ?
    Sn N2 C8 C9 . . . . -170.7(3) ?
    N2 C8 C10 C11 . . . . 11.3(6) ?
    C9 C8 C10 C11 . . . . -170.0(4) ?
    Sn O3 C11 C10 . . . . -30.7(5) ?
    Sn O3 C11 C12 . . . . 151.4(3) ?
    C8 C10 C11 O3 . . . . 0.6(6) ?
    C8 C10 C11 C12 . . . . 178.3(4) ?
    O3 C11 C12 C13 . . . . -150.4(4) ?
    C10 C11 C12 C13 . . . . 31.7(5) ?
    O3 C11 C12 C17 . . . . 26.3(5) ?
    C10 C11 C12 C17 . . . . -151.6(4) ?
    C17 C12 C13 C14 . . . . -0.5(6) ?
    C11 C12 C13 C14 . . . . 176.2(4) ?
    C12 C13 C14 C15 . . . . 1.1(6) ?
    C13 C14 C15 C16 . . . . -0.6(6) ?
    C14 C15 C16 C17 . . . . -0.6(6) ?
    C15 C16 C17 C12 . . . . 1.3(6) ?
    C13 C12 C17 C16 . . . . -0.7(6) ?
    C11 C12 C17 C16 . . . . -177.5(4) ?
loop_
    _geom_hbond_atom_site_label_D
    _geom_hbond_atom_site_label_H
    _geom_hbond_atom_site_label_A
    _geom_hbond_site_symmetry_A
    _geom_hbond_distance_DH
    _geom_hbond_distance_HA
    _geom_hbond_distance_DA
    _geom_hbond_angle_DHA
    O2 H2o O1 4_566 0.84 1.91 2.702(3) 156
    C4 H4 Cg1 2_555 0.95 2.91 3.624(4) 133
    C9 H9c Cg2 3_556 0.98 2.88 3.777(4) 152
    C16 H16 Cg3 2_645 0.95 2.89 3.668(4) 140
