# Supplementary material for: {4-Hy­droxy-N′-[(2E,3Z)-4-oxido-4-phenyl­but-3-en-2-yl­idene]benzo­hydrazidato}dimethyl­tin(IV)
Source: Acta Crystallogr Sect E Struct Rep Online. 2011 Jun 22;67(Pt 7):m965. doi: 10.1107/S1600536811023506 (PMC3151873; doi:10.1107/S1600536811023506)
Supplement: Supplementary file 2 [file e-67-0m965-Isup2.hkl]

#
# h,k,l, Fc-squared, Fo-squared, sigma(Fo-squared) and status flag
#
data_I
_shelx_title '  a57'
_shelx_refln_list_code          4
_shelx_F_calc_maximum      269.64
_exptl_crystal_F_000       888.00
_reflns_d_resolution_high  0.8506
 
loop_
 _symmetry_equiv_pos_as_xyz
 'x, y, z'
 '-x, y+1/2, -z+1/2'
 '-x, -y, -z'
 'x, -y-1/2, z-1/2'
 
_cell_length_a     8.0784
_cell_length_b    20.5410
_cell_length_c    11.1678
_cell_angle_alpha  90.000
_cell_angle_beta   93.025
_cell_angle_gamma  90.000
 
_shelx_F_squared_multiplier     1.000
 
loop_
 _refln_index_h
 _refln_index_k
 _refln_index_l
 _refln_F_squared_calc
 _refln_F_squared_meas
 _refln_F_squared_sigma
 _refln_observed_status
   1   0   0     9493.45     8345.33    231.23 o
   2   0   0      543.76      539.31     46.88 o
   3   0   0     7652.50     7942.69    282.32 o
   4   0   0     3008.87     3159.74    172.57 o
   5   0   0     7236.92     7514.50    319.31 o
   6   0   0     1028.85      902.57     58.91 o
   7   0   0     1988.79     1473.54    332.41 o
   8   0   0     6661.68     6910.10    342.78 o
   9   0   0      286.03      361.41     62.21 o
   1   1   0       46.60       27.66      6.41 o
   2   1   0     3003.68     3186.16     92.37 o
   3   1   0      215.03      219.24     27.18 o
   4   1   0      429.17      483.65     44.60 o
   5   1   0        0.30       11.75     22.64 o
   6   1   0       33.22       52.88     12.64 o
   7   1   0       14.16       45.75     27.42 o
   8   1   0        2.90       -1.62     34.02 o
   9   1   0       66.89       85.70     35.09 o
   1   2   0     4341.90     4406.71     74.57 o
   2   2   0    72708.37    64151.23   1713.81 o
   3   2   0     6974.19     6718.54    206.55 o
   4   2   0      496.26      539.40     46.94 o
   5   2   0    11245.56    11931.39    310.46 o
   6   2   0    10646.72    10538.39    251.36 o
   7   2   0     1172.95     1048.06     86.97 o
   8   2   0     2613.76     2776.17    142.33 o
   9   2   0      537.69      543.47     75.01 o
   1   3   0     1187.76     1139.54     33.90 o
   2   3   0    18076.42    18190.45    352.23 o
   3   3   0        3.30       15.63     11.28 o
   4   3   0      680.25      676.36     52.23 o
   5   3   0      598.34      614.36     56.38 o
   6   3   0      176.69      177.46     23.55 o
   7   3   0      787.52      762.68     75.29 o
   8   3   0        0.50       10.55     24.27 o
   9   3   0      177.67      121.28     40.79 o
   1   4   0     2561.67     2717.41     66.01 o
   2   4   0    17496.65    16555.54    465.88 o
   3   4   0    17711.42    17544.60    364.03 o
   4   4   0      356.52      340.50     37.87 o
   5   4   0    10277.75    10361.37    295.42 o
   6   4   0     3062.82     3085.53    120.25 o
   7   4   0       73.42       64.50     28.33 o
   8   4   0     3415.99     3656.63    237.94 o
   9   4   0      337.31      396.86     66.77 o
   1   5   0     2819.89     2811.34     70.72 o
   2   5   0     6143.75     6238.39    170.78 o
   3   5   0       39.78       56.68     14.94 o
   4   5   0     2869.32     3006.98    208.45 o
   5   5   0        7.05       27.30     17.73 o
   6   5   0     1269.61     1246.05     74.99 o
   7   5   0      601.93      560.12     69.46 o
   8   5   0       11.80       42.02     35.75 o
   9   5   0      488.08      413.85     64.11 o
   1   6   0     3726.44     3699.03     90.50 o
   2   6   0     8018.08     7412.91    163.01 o
   3   6   0    24167.29    25209.22    735.55 o
   4   6   0     2803.16     2982.38    182.63 o
   5   6   0     5834.61     5831.25    323.00 o
   6   6   0     2590.38     2599.38    111.04 o
   7   6   0       80.90       37.73     40.95 o
   8   6   0     3294.20     3316.79    224.25 o
   9   6   0      164.61      182.24     42.96 o
   1   7   0     3785.31     3798.53     96.18 o
   2   7   0      970.35      977.61     40.84 o
   3   7   0      861.03      892.46     85.68 o
   4   7   0     7133.77     7195.39    314.92 o
   5   7   0     1179.48     1208.67     88.26 o
   6   7   0     2008.08     2204.95    146.94 o
   7   7   0      947.33      959.79    128.43 o
   8   7   0        6.57       20.18     38.31 o
   9   7   0       20.86       -1.27     20.07 o
   0   8   0     6338.71     6068.68    188.23 o
   1   8   0     4240.04     4403.12    111.11 o
   2   8   0     9127.27     8757.67    190.88 o
   3   8   0    10567.75    10599.00    383.76 o
   4   8   0      186.50      259.23     57.05 o
   5   8   0     4992.85     5042.63    194.33 o
   6   8   0      366.01      431.68     56.72 o
   7   8   0      680.43      543.89     92.13 o
   8   8   0     1073.23     1183.45    125.04 o
   1   9   0     3540.66     3533.37     98.49 o
   2   9   0     1082.10      969.87     82.53 o
   3   9   0      795.67      761.61     83.25 o
   4   9   0     5240.55     5119.98    263.41 o
   5   9   0      365.63      352.15     49.42 o
   6   9   0     3214.37     3347.90    235.41 o
   7   9   0     1291.70     1382.68    147.32 o
   8   9   0        0.06       19.46     38.21 o
   0  10   0    10962.79    11266.28    480.94 o
   1  10   0     1483.94     1603.31     72.18 o
   2  10   0     3105.96     3172.76    165.47 o
   3  10   0     9355.72     9365.82    364.68 o
   4  10   0        0.55       -3.56     22.97 o
   5  10   0     3792.91     4052.34    174.31 o
   6  10   0     1141.64     1196.58    137.89 o
   7  10   0      463.19      433.54     81.45 o
   8  10   0      728.18      789.16     95.26 o
   1  11   0     4697.51     4727.03    140.47 o
   2  11   0     4512.50     4153.69    200.88 o
   3  11   0      566.80      655.19     82.72 o
   4  11   0     5772.77     5852.42    404.44 o
   5  11   0      788.03      859.31     89.92 o
   6  11   0      435.36      357.25     78.93 o
   7  11   0      288.29      359.46     76.31 o
   8  11   0       87.27       41.15     30.25 o
   0  12   0     7547.70     7649.34    270.57 o
   1  12   0     1263.76     1120.26     83.70 o
   2  12   0     2706.70     2818.06    162.47 o
   3  12   0     5914.41     5766.65    297.63 o
   4  12   0      150.86      128.12     30.81 o
   5  12   0     2277.37     2287.85    127.43 o
   6  12   0      418.19      449.16     87.22 o
   7  12   0      763.40      797.16    103.95 o
   8  12   0     1037.44     1088.17     98.39 o
   1  13   0     9231.02     9255.05    342.16 o
   2  13   0     9674.84     9415.43    662.67 o
   3  13   0       47.23       50.63     19.13 o
   4  13   0     1592.86     1558.86     79.70 o
   5  13   0       61.93        9.66     27.90 o
   6  13   0     2083.49     2187.50    180.02 o
   7  13   0     1416.00     1322.77    125.65 o
   0  14   0     2848.30     2749.27    191.57 o
   1  14   0      336.79      327.59     34.85 o
   2  14   0     1612.95     1690.40    149.21 o
   3  14   0     2648.57     2845.28    197.02 o
   4  14   0       85.39       92.37     28.38 o
   5  14   0     2981.81     2797.47    202.67 o
   6  14   0      953.05      934.10    112.09 o
   7  14   0      277.32      200.62     47.06 o
   1  15   0     5260.69     5097.31    153.79 o
   2  15   0      890.90      800.42     56.78 o
   3  15   0     3344.65     3197.12    121.37 o
   4  15   0     7526.26     7428.64    323.56 o
   5  15   0      991.19      966.55    114.60 o
   6  15   0     1335.57     1063.33    113.08 o
   7  15   0     1246.00     1150.02     99.97 o
   0  16   0      318.01      377.31     79.58 o
   1  16   0       72.82       87.56     30.78 o
   2  16   0     2331.19     2270.96    103.22 o
   3  16   0     2098.73     2056.62    121.70 o
   4  16   0       45.31       38.12     22.57 o
   5  16   0     1121.71     1145.70    121.08 o
   6  16   0      728.52      768.53     88.68 o
   7  16   0       66.08       29.18     14.93 o
   1  17   0     9286.69     9339.69    313.36 o
   2  17   0     2265.79     2285.77    133.55 o
   3  17   0      857.40      859.93    118.56 o
   4  17   0     4602.20     4649.02    183.45 o
   5  17   0      603.42      592.17     80.82 o
   6  17   0      812.10      692.13     76.25 o
   0  18   0     2482.03     2635.27    224.63 o
   1  18   0       56.76       47.42     25.40 o
   2  18   0       18.08       28.95     52.51 o
   3  18   0      358.90      421.55     83.09 o
   4  18   0       26.56        6.92     27.26 o
   1  19   0     6257.25     6484.22    260.09 o
   2  19   0     2229.42     2401.47    140.67 o
   3  19   0     1943.48     2128.81    187.81 o
   4  19   0     3014.36     3326.62    212.01 o
   5  19   0      417.46      385.44     62.68 o
   0  20   0      370.02      413.63     90.26 o
   1  20   0      736.75      802.78     87.13 o
   2  20   0        2.61        1.27     22.65 o
   3  20   0        3.76       -3.06     27.82 o
   4  20   0       33.37        3.69     20.87 o
   5  20   0        5.43       10.20     23.99 o
   1  21   0     4940.04     5448.84    228.45 o
   2  21   0     2350.16     2584.75    136.55 o
   3  21   0     1003.23     1030.27    119.68 o
   4  21   0     2750.94     2895.98    173.99 o
   0  22   0       66.39       92.90     47.79 o
   1  22   0        8.54      -32.65     56.10 o
   2  22   0        0.09       21.61     13.50 o
   3  22   0        1.65        2.08     25.14 o
   1  23   0     3127.02     3741.33    163.62 o
   2  23   0     1718.59     2058.42    165.91 o
   0  24   0      129.18      121.57     41.58 o
   1  24   0        2.99        8.26     23.56 o
  -9   1   1     1977.71     1971.76     97.67 o
  -8   1   1      218.78      168.26     38.24 o
  -7   1   1     3387.54     3457.81    128.20 o
  -6   1   1     8469.68     8383.76    164.75 o
  -5   1   1     1372.73     1474.24    161.16 o
  -4   1   1    15495.49    15693.21    508.00 o
  -3   1   1     2844.28     2633.04    110.92 o
  -2   1   1    14649.88    13944.32    280.74 o
   0   1   1     3449.22     3381.50     89.11 o
   1   1   1    45390.20    44492.38   1092.06 o
   2   1   1     1820.42     1760.81     62.69 o
   3   1   1      485.39      469.59     39.40 o
   4   1   1    16094.74    17050.07    382.75 o
   5   1   1     5368.65     6127.51    200.15 o
   6   1   1     3491.99     3494.91    109.03 o
   7   1   1     3783.65     3960.08    180.61 o
   8   1   1       17.30        9.04     28.04 o
   9   1   1     1701.29     1741.18     88.80 o
  -9   2   1       58.21       17.48     20.77 o
  -8   2   1      652.59      661.37     91.41 o
  -7   2   1      322.78      350.00     40.15 o
  -6   2   1        2.16        9.55     11.40 o
  -5   2   1        7.39       20.31     16.76 o
  -4   2   1      424.79      474.60     44.63 o
  -3   2   1       49.49       59.44     16.39 o
  -2   2   1    10514.06    10152.91    256.39 o
  -1   2   1     9649.38     9993.15    277.86 o
   0   2   1      844.35      876.81     24.63 o
   1   2   1     8790.30     8551.57    271.44 o
   2   2   1    13837.73    14086.07    283.93 o
   3   2   1     3706.62     3881.57    289.40 o
   4   2   1       40.92       26.24     15.37 o
   5   2   1     1119.13     1244.08     81.69 o
   6   2   1       54.34       85.36     19.23 o
   7   2   1       26.80       24.10     23.31 o
   8   2   1      372.62      352.72     51.93 o
   9   2   1       11.33      -32.15     21.43 o
  -9   3   1     1734.74     1787.28    136.82 o
  -8   3   1      168.51      164.50     34.79 o
  -7   3   1     3490.28     3334.48    124.59 o
  -6   3   1     5482.30     5223.47    121.97 o
  -5   3   1      432.89      427.93     47.94 o
  -4   3   1    22127.71    21977.36    911.45 o
  -3   3   1     5981.48     6199.34    192.77 o
  -2   3   1    23217.60    23170.99    440.47 o
  -1   3   1    39095.34    36237.54    910.32 o
   0   3   1       46.11       69.98      5.95 o
   1   3   1    19301.82    18684.66    483.01 o
   2   3   1    13270.31    13181.24    215.59 o
   3   3   1     1555.91     1717.47     74.17 o
   4   3   1     8438.62     8961.13    235.94 o
   5   3   1     3478.85     3563.37    185.63 o
   6   3   1     2167.06     2375.98    104.39 o
   7   3   1     5293.96     5317.83    213.66 o
   8   3   1        9.18       10.18     35.87 o
   9   3   1     1092.87     1063.18    108.78 o
  -9   4   1        5.89      -18.47     29.41 o
  -8   4   1      727.65      689.39    102.03 o
  -7   4   1       53.98       64.41     18.91 o
  -6   4   1      271.57      206.85     24.91 o
  -5   4   1      250.82      184.27     32.89 o
  -4   4   1     1786.72     1679.70     85.94 o
  -3   4   1     7424.18     7620.88    218.66 o
  -2   4   1     3295.29     3356.09    146.99 o
  -1   4   1     2054.42     1868.71     84.01 o
   0   4   1     1599.29     1666.44     42.10 o
   1   4   1     2902.21     2920.93    102.70 o
   2   4   1     3985.63     3886.12     81.40 o
   3   4   1     2695.29     2438.83     90.25 o
   4   4   1     1801.05     1869.30     89.00 o
   5   4   1      170.81      177.08     30.34 o
   6   4   1       23.85       -6.14     17.52 o
   7   4   1      161.35      103.69     34.61 o
   8   4   1      335.70      362.95     78.82 o
   9   4   1       18.16       19.66     14.48 o
  -9   5   1     2085.91     2182.42    150.00 o
  -8   5   1       17.05       51.15     30.45 o
  -7   5   1     2527.93     2462.79    168.08 o
  -6   5   1     4355.42     4228.61    180.36 o
  -5   5   1       96.45       63.02     19.04 o
  -4   5   1    27805.37    29619.92    866.75 o
  -3   5   1    13836.40    15088.95    481.29 o
  -2   5   1    10613.77    11329.31    355.60 o
  -1   5   1    12635.09    11764.37    219.33 o
   0   5   1      876.96      905.86     29.79 o
   1   5   1     6813.82     7243.90    213.52 o
   2   5   1     7808.57     7447.13    135.67 o
   3   5   1     5192.74     5121.22    140.42 o
   4   5   1    16001.99    16293.04    487.12 o
   5   5   1     3260.67     3558.23    151.99 o
   6   5   1      791.15      833.81     62.76 o
   7   5   1     4958.86     5269.91    302.52 o
   8   5   1      185.00      146.58     54.71 o
   9   5   1     1686.78     1582.73    127.63 o
  -9   6   1       87.58       54.70     26.54 o
  -8   6   1     1169.60     1057.23    123.83 o
  -7   6   1      217.35      253.52     68.49 o
  -6   6   1     1392.23     1350.99     98.05 o
  -5   6   1     1161.69     1163.08    140.27 o
  -4   6   1       88.86       71.70     33.36 o
  -3   6   1     4085.22     4250.50    202.98 o
  -2   6   1     2357.92     2272.41    121.11 o
  -1   6   1     1776.59     1763.60     48.88 o
   0   6   1     3885.65     3861.82    132.45 o
   1   6   1       29.84       34.22     12.75 o
   2   6   1     3793.75     4056.68    110.98 o
   3   6   1     3831.80     4019.25    193.39 o
   4   6   1     2012.25     1947.37    145.13 o
   5   6   1     1648.53     1673.46     83.06 o
   6   6   1      820.75      856.36     63.51 o
   7   6   1        4.45       50.08     38.61 o
   8   6   1      712.13      677.94     98.57 o
   9   6   1      528.69      434.04     64.40 o
  -9   7   1     1308.83     1243.55    106.29 o
  -8   7   1      169.84      198.44     57.79 o
  -7   7   1     2591.02     2765.11    215.92 o
  -6   7   1     2605.91     2688.49    142.23 o
  -5   7   1      105.37       78.67     22.91 o
  -4   7   1    15517.80    15970.38    544.74 o
  -3   7   1    11298.30    12072.18    417.95 o
  -2   7   1    10625.34    11030.42    360.17 o
  -1   7   1    13193.00    12928.74    249.33 o
   0   7   1      536.33      527.84     24.64 o
   1   7   1     5443.38     5682.02    185.64 o
   2   7   1    13721.72    14466.21    426.05 o
   3   7   1      466.67      361.33     54.40 o
   4   7   1     8694.25     8295.70    347.73 o
   5   7   1      796.76      769.06     71.41 o
   6   7   1     1481.90     1582.43    108.65 o
   7   7   1     4256.39     4708.83    282.82 o
   8   7   1      559.78      490.26     80.62 o
   9   7   1      531.33      433.19     62.43 o
  -8   8   1      270.89      340.41     67.95 o
  -7   8   1      989.29      882.50    119.07 o
  -6   8   1     2819.71     2687.52    264.96 o
  -5   8   1     3878.57     4007.00    169.74 o
  -4   8   1      264.31      239.34     50.19 o
  -3   8   1      574.63      507.30     66.81 o
  -2   8   1    14285.32    15295.88    469.73 o
  -1   8   1        9.89       17.41      5.59 o
   0   8   1     3560.60     3591.07     88.69 o
   1   8   1      905.21      819.87     55.89 o
   2   8   1     6238.11     6808.67    168.11 o
   3   8   1     3053.48     2924.22    170.72 o
   4   8   1     1264.39     1250.94    118.75 o
   5   8   1     3030.87     3162.81    149.70 o
   6   8   1      152.26      107.13     29.99 o
   7   8   1        4.24       24.62     35.28 o
   8   8   1      217.50      241.18     58.83 o
  -8   9   1      156.29      114.81     48.97 o
  -7   9   1     1679.75     1869.00    174.98 o
  -6   9   1     3521.33     3587.16    247.67 o
  -5   9   1       22.61       31.15     20.62 o
  -4   9   1     4909.45     5082.57    259.66 o
  -3   9   1     2346.57     2288.56    149.26 o
  -2   9   1     6607.70     7046.16    267.91 o
  -1   9   1    20710.75    21915.40    409.61 o
   0   9   1       40.24       36.78      7.09 o
   1   9   1     7903.06     8238.79    191.01 o
   2   9   1    13609.10    13800.08    295.62 o
   3   9   1       22.95       47.26     27.58 o
   4   9   1     7358.33     7555.56    337.24 o
   5   9   1     1467.07     1473.70    100.62 o
   6   9   1      665.01      743.49    106.93 o
   7   9   1      846.06      757.75    106.28 o
   8   9   1      277.12      272.28     56.55 o
  -8  10   1     2541.35     2718.61    183.92 o
  -7  10   1      537.54      668.28    101.35 o
  -6  10   1      586.45      624.56    102.44 o
  -5  10   1     2579.91     2549.70    134.74 o
  -4  10   1      445.97      457.10     73.72 o
  -3  10   1     6578.85     7339.65    306.64 o
  -2  10   1     3281.00     2904.24    154.44 o
  -1  10   1      357.97      480.75     25.45 o
   0  10   1    11851.70    12926.67    395.36 o
   1  10   1     2530.59     2679.66     91.47 o
   2  10   1     1800.14     1786.60     73.60 o
   3  10   1     6831.01     7094.31    305.09 o
   4  10   1       31.55       67.37     24.95 o
   5  10   1     1077.65     1071.06     86.64 o
   6  10   1     3044.65     2780.31    209.08 o
   7  10   1        4.71        9.13     29.64 o
   8  10   1      576.05      575.02     79.30 o
  -8  11   1      295.97      310.55     58.38 o
  -7  11   1     2863.37     3166.32    222.05 o
  -6  11   1     3445.85     3495.10    242.88 o
  -5  11   1       14.54       13.96     19.90 o
  -4  11   1     1281.56     1112.57    113.42 o
  -3  11   1     1135.28     1018.76     98.79 o
  -2  11   1     1854.55     1833.27    120.29 o
  -1  11   1     4510.85     4412.32    129.89 o
   0  11   1      877.39     1025.05     52.93 o
   1  11   1    14550.17    15939.97    336.61 o
   2  11   1     9542.67     9711.11    358.97 o
   3  11   1        5.89       92.93     33.04 o
   4  11   1     4150.52     4207.17    182.28 o
   5  11   1      311.33      366.14     67.53 o
   6  11   1      738.12      673.36     99.59 o
   7  11   1     1316.67     1287.99    130.40 o
   8  11   1      280.19      289.37     52.99 o
  -8  12   1      912.19      943.50     95.13 o
  -7  12   1     1224.92     1132.10    126.09 o
  -6  12   1      255.02      272.15     71.62 o
  -5  12   1     4159.10     4246.12    179.14 o
  -4  12   1        6.96        4.40     14.10 o
  -3  12   1     3229.15     3084.61    130.72 o
  -2  12   1     5945.20     5698.03    237.78 o
  -1  12   1      402.96      404.89     56.78 o
   0  12   1    11353.16    11026.68    203.72 o
   1  12   1     3547.71     3692.86    120.02 o
   2  12   1     1857.67     1981.00    136.68 o
   3  12   1     4347.78     3946.09    155.95 o
   4  12   1      276.26      278.68     46.15 o
   5  12   1     2605.41     2416.73    131.32 o
   6  12   1     1510.02     1407.74    143.51 o
   7  12   1        3.77      -14.60     32.89 o
   8  12   1     1291.13     1274.23    102.85 o
  -7  13   1     1509.25     1500.60    137.76 o
  -6  13   1      619.26      582.75     95.07 o
  -5  13   1     1443.19     1337.39    142.91 o
  -4  13   1     4857.72     4752.43    148.03 o
  -3  13   1      741.63      510.72     68.97 o
  -2  13   1     1391.74     1210.87    114.39 o
  -1  13   1     6814.36     7212.87    294.61 o
   0  13   1     1897.57     2087.82    124.59 o
   2  13   1     2029.66     1931.16    102.59 o
   3  13   1      624.13      689.17     63.86 o
   4  13   1      801.85      794.45     56.04 o
   5  13   1       28.50       43.55     43.67 o
   6  13   1      667.52      726.33     98.71 o
   7  13   1     1122.84     1125.00    110.61 o
  -7  14   1     1024.22     1092.04    110.36 o
  -6  14   1     1057.21     1003.85    119.79 o
  -5  14   1     4518.50     4427.18    271.22 o
  -4  14   1     1089.80     1002.57     66.71 o
  -3  14   1     3230.84     3064.83    118.42 o
  -2  14   1     2812.21     2595.55     87.33 o
  -1  14   1     2515.68     2586.79    119.14 o
   0  14   1     8009.81     7856.63    345.29 o
   1  14   1     5161.92     4900.95    144.55 o
   2  14   1     4879.05     4403.51    258.64 o
   3  14   1     4588.49     4745.12    182.84 o
   4  14   1      902.04      836.13     58.97 o
   5  14   1     1075.82      928.99    111.50 o
   6  14   1     1850.02     1569.92    138.21 o
   7  14   1      196.64      177.82     43.42 o
  -7  15   1      644.58      646.50     76.81 o
  -6  15   1      713.47      730.72     96.82 o
  -5  15   1      672.06      730.13    103.43 o
  -4  15   1     1842.64     1886.16    114.13 o
  -3  15   1      211.47      129.86     45.33 o
  -2  15   1      117.09      112.56     20.41 o
  -1  15   1     1613.84     1509.99     78.93 o
   0  15   1      329.20      315.27     49.62 o
   1  15   1     2055.32     1889.52    118.43 o
   2  15   1      408.16      451.92     54.75 o
   3  15   1     3432.99     3571.10    233.04 o
   4  15   1     1551.45     1642.98    147.40 o
   5  15   1      318.94      320.19     66.92 o
   6  15   1       87.45      118.22     39.02 o
   7  15   1      867.32      662.14     69.76 o
  -7  16   1      177.27      147.26     35.24 o
  -6  16   1      636.05      649.30     85.13 o
  -5  16   1     5286.63     5108.61    280.59 o
  -4  16   1       16.09       51.74     32.08 o
  -3  16   1     4927.42     5149.32    298.11 o
  -2  16   1     4253.56     4288.35    123.82 o
  -1  16   1      134.35      126.76     25.48 o
   0  16   1    14474.43    14242.86    405.94 o
   1  16   1      177.73      167.45     37.77 o
   2  16   1       88.44      192.40     77.01 o
   3  16   1     4311.65     3838.26    251.43 o
   4  16   1        6.91       41.56     38.13 o
   5  16   1     2992.51     2888.05    363.08 o
   6  16   1      996.68      794.12     83.10 o
   7  16   1       54.27       45.53     18.97 o
  -6  17   1      430.54      294.29     53.14 o
  -5  17   1      242.24      142.18     38.10 o
  -4  17   1      582.39      491.32     58.25 o
  -3  17   1       12.68       49.09     40.19 o
  -2  17   1       44.13      105.49     34.86 o
  -1  17   1      686.63      689.03     76.45 o
   0  17   1       30.40       21.71     23.96 o
   1  17   1     3284.00     3251.83    328.95 o
   2  17   1      524.30      509.43     78.21 o
   3  17   1       24.22       23.98     28.02 o
   4  17   1      163.45      153.00     48.03 o
   5  17   1        8.93        9.48     23.50 o
  -6  18   1     1666.80     1337.22    101.31 o
  -5  18   1     2810.19     3070.46    185.80 o
  -4  18   1      378.98      327.67     46.88 o
  -3  18   1     4525.51     4177.89    179.04 o
  -2  18   1     6045.16     6172.79    239.79 o
  -1  18   1     1173.12     1166.87    102.63 o
   0  18   1     2004.06     2279.50    147.13 o
   1  18   1      898.46      984.90     92.57 o
   2  18   1     4274.65     4198.23    188.52 o
   3  18   1     2213.45     2148.59    190.60 o
   4  18   1       50.93       57.84     39.38 o
   5  18   1     3649.26     3915.10    228.53 o
  -5  19   1       62.59       57.62     27.66 o
  -4  19   1       60.06       50.37     31.02 o
  -3  19   1        1.96        1.84     29.44 o
  -2  19   1        7.36      -10.53     22.78 o
  -1  19   1      687.62      685.23     81.64 o
   0  19   1        6.63       21.99     26.34 o
   1  19   1      339.06      403.78     62.18 o
   2  19   1       43.51       40.82     21.29 o
   3  19   1        4.26        0.46     34.58 o
   4  19   1      376.02      391.81     70.28 o
   5  19   1      168.36      137.00     41.11 o
  -5  20   1     2907.70     2985.81    166.20 o
  -4  20   1      146.82      102.93     37.52 o
  -3  20   1     4026.44     4225.72    266.75 o
  -2  20   1     2538.30     2910.88    154.21 o
  -1  20   1     1115.62     1111.40    100.88 o
   0  20   1     5993.71     6691.14    271.16 o
   1  20   1      713.44      728.10     82.92 o
   2  20   1      672.38      719.47     73.27 o
   3  20   1     3699.27     3911.31    254.54 o
   4  20   1       28.24       73.39     25.83 o
   5  20   1      868.46      969.91     92.05 o
  -4  21   1        4.17       -0.43     17.47 o
  -3  21   1       25.79       -1.78     29.18 o
  -2  21   1      120.05       85.36     79.23 o
  -1  21   1      101.97      101.19     34.17 o
   0  21   1        0.74        4.17     26.90 o
   1  21   1       14.63       17.39     22.79 o
   2  21   1       22.98       -0.70     19.35 o
   3  21   1       18.58       18.89     29.01 o
   4  21   1        6.29        6.19     23.90 o
  -3  22   1     2758.21     3157.01    203.01 o
  -2  22   1     1089.03     1311.01    142.96 o
  -1  22   1     1061.74     1156.42     94.00 o
   0  22   1     3066.21     3584.15    178.04 o
   1  22   1      747.70      815.55     78.66 o
   2  22   1     1802.83     2032.25    179.49 o
   3  22   1     2983.95     3509.11    154.37 o
  -2  23   1       29.44       44.29     34.11 o
  -1  23   1       56.53       45.09     19.21 o
   0  23   1        4.32       41.38     24.15 o
   1  23   1      109.81      145.43     33.38 o
   2  23   1       15.44       16.59     20.14 o
   0  24   1     2584.41     2614.98    187.00 o
  -9   0   2       32.94        8.39     21.65 o
  -8   0   2     2794.22     2882.29    193.76 o
  -7   0   2     2077.47     2155.92    121.03 o
  -6   0   2     2618.85     2686.70    107.39 o
  -5   0   2    30845.88    31301.01    929.92 o
  -4   0   2       36.86       52.53     26.45 o
  -3   0   2     3240.53     3075.96    151.58 o
  -2   0   2    11895.74    11982.83    353.16 o
  -1   0   2     5482.71     5207.54    152.94 o
   0   0   2    27188.29    24969.79    628.56 o
   1   0   2     1476.46     1607.63     78.58 o
   2   0   2     1880.86     2174.84    101.23 o
   3   0   2    45980.95    44985.15   1178.49 o
   4   0   2      355.79      278.37     49.98 o
   5   0   2     3232.08     3772.42    215.16 o
   6   0   2     3378.59     3509.20    156.72 o
   7   0   2       35.32       17.82     39.28 o
   8   0   2     3712.22     3600.58    207.21 o
   9   0   2     1354.24     1291.00     92.36 o
  -9   1   2       27.39       12.35     27.82 o
  -8   1   2       16.30      -11.33     22.50 o
  -7   1   2        5.13      -30.26     21.86 o
  -6   1   2      149.76      144.62     17.95 o
  -5   1   2       15.91        4.58     17.03 o
  -4   1   2      147.11      169.29     43.76 o
  -3   1   2       30.15       35.80     13.15 o
  -2   1   2      710.50      628.93     26.19 o
  -1   1   2       54.17       53.31      7.65 o
   0   1   2        0.76       28.93     26.94 o
   1   1   2      368.80      400.20     30.93 o
   2   1   2     3640.32     3941.12    107.35 o
   3   1   2      321.14      377.30     33.86 o
   4   1   2     1114.04     1234.79     72.39 o
   5   1   2       27.90       25.66     16.28 o
   6   1   2        0.73      -23.85     15.90 o
   7   1   2       90.26       86.53     32.35 o
   8   1   2       20.81       31.31     19.98 o
   9   1   2       15.68       21.60     13.98 o
  -9   2   2       64.95       91.02     35.24 o
  -8   2   2     3296.37     3045.84    140.25 o
  -7   2   2     6035.48     5990.85    152.91 o
  -6   2   2     2117.90     2176.29     73.97 o
  -5   2   2    11005.75    11004.62    342.20 o
  -4   2   2     1765.44     1771.69     89.71 o
  -3   2   2     7793.71     7551.46    398.92 o
  -2   2   2      375.33      437.86     30.88 o
  -1   2   2    11618.94    11903.90    251.74 o
   0   2   2    24503.51    23645.31    426.71 o
   1   2   2    46517.71    46324.82   1154.32 o
   2   2   2    21765.11    22513.40    511.09 o
   3   2   2     8420.67     8321.01    386.25 o
   4   2   2     8551.66     9100.18    279.76 o
   5   2   2     4950.16     5160.68    179.93 o
   6   2   2     5409.35     5245.63    166.82 o
   7   2   2        3.38       35.66     34.79 o
   8   2   2     1119.83     1178.40    153.71 o
   9   2   2     1736.48     1620.08    114.89 o
  -9   3   2      221.38      151.30     41.65 o
  -8   3   2        1.53      -11.12     32.43 o
  -7   3   2      209.01      244.91     36.26 o
  -6   3   2       93.45       69.55     15.75 o
  -5   3   2      659.45      666.69     86.53 o
  -4   3   2      418.43      455.02     45.14 o
  -3   3   2       26.75       13.89      5.23 o
  -2   3   2        9.58       29.19     17.45 o
  -1   3   2     3033.58     3252.34    104.83 o
   0   3   2       21.23       28.18     11.75 o
   1   3   2     4695.95     5209.40    171.11 o
   2   3   2     1860.98     1842.30     63.30 o
   3   3   2       30.16       37.26     12.95 o
   4   3   2       23.38       37.70     13.87 o
   5   3   2        5.89       16.84     15.33 o
   6   3   2       68.85       91.71     24.64 o
   7   3   2      395.82      396.40     64.44 o
   8   3   2       55.64       45.95     40.19 o
   9   3   2       66.78       51.13     22.09 o
  -9   4   2       12.41       35.77     25.32 o
  -8   4   2     1511.09     1590.00    148.21 o
  -7   4   2     1753.15     1785.36    110.53 o
  -6   4   2     2250.68     2097.89     83.40 o
  -5   4   2    12853.14    13359.77    491.22 o
  -4   4   2      253.80      254.01     51.76 o
  -3   4   2    27398.07    28067.77    789.50 o
  -2   4   2    32512.83    30652.69    812.53 o
  -1   4   2     1083.12     1021.62     71.66 o
   0   4   2    17270.84    17293.28    464.03 o
   1   4   2    13923.32    13527.35   1204.05 o
   2   4   2       87.78      120.23     32.98 o
   3   4   2     8630.09     9050.65    218.05 o
   4   4   2       39.62       69.77     18.17 o
   5   4   2     5573.83     5392.93    158.90 o
   6   4   2     6107.55     5891.03    180.18 o
   7   4   2        2.13       -4.42     41.14 o
   8   4   2     4813.50     5035.62    283.40 o
   9   4   2     1380.27     1407.68     99.23 o
  -9   5   2      234.48      205.72     42.59 o
  -8   5   2       10.02       20.99     34.19 o
  -7   5   2      474.66      402.63     72.74 o
  -6   5   2      333.83      296.47     30.92 o
  -5   5   2      111.98       89.60     19.24 o
  -4   5   2      201.81      138.18     35.79 o
  -3   5   2      726.01      894.93     81.05 o
  -2   5   2     2789.66     2752.57    129.99 o
  -1   5   2      216.57      209.15     13.45 o
   0   5   2      569.40      566.39     45.19 o
   1   5   2     3942.52     4283.23    155.47 o
   2   5   2     4585.54     4593.83    175.23 o
   3   5   2      145.44      165.76     21.12 o
   4   5   2      406.58      311.39     59.30 o
   5   5   2       15.74       20.62     18.46 o
   6   5   2       45.83       39.81     21.95 o
   7   5   2      786.88      747.10    110.58 o
   8   5   2      354.88      285.62     69.37 o
   9   5   2      132.69      134.60     28.19 o
  -9   6   2      109.41      132.30     37.63 o
  -8   6   2     4519.75     4868.04    274.66 o
  -7   6   2      521.45      563.15     62.96 o
  -6   6   2     1703.10     1548.95     95.10 o
  -5   6   2    13765.84    14133.06    300.77 o
  -4   6   2     3205.44     3355.01    191.07 o
  -3   6   2    15736.97    15929.39    504.04 o
  -2   6   2    11771.94    11343.63    356.22 o
  -1   6   2      128.42      188.66     18.93 o
   0   6   2    13075.42    14072.46    400.43 o
   1   6   2     3457.70     3224.98    130.78 o
   2   6   2     7466.81     8407.17    271.56 o
   3   6   2    22794.46    22400.29    463.35 o
   4   6   2     2188.46     2015.71    150.60 o
   5   6   2     1828.92     1559.97     99.84 o
   6   6   2     7645.21     7571.33    295.49 o
   7   6   2        4.82        9.04     43.36 o
   8   6   2     1525.52     1499.89    141.36 o
  -9   7   2      342.93      394.41     58.16 o
  -8   7   2       31.68       31.06     39.60 o
  -7   7   2      889.99      766.09    111.62 o
  -6   7   2      568.49      555.97     64.39 o
  -5   7   2      421.89      456.62     53.61 o
  -4   7   2     4944.36     4732.14    237.59 o
  -3   7   2     7096.21     7698.27    297.55 o
  -2   7   2       41.79       14.82     13.77 o
  -1   7   2     6988.46     6823.23    134.30 o
   0   7   2      101.11      170.77     27.36 o
   1   7   2      301.43      354.85     39.18 o
   2   7   2     1155.98     1139.36     56.76 o
   3   7   2        2.04       49.16     35.33 o
   4   7   2     1217.25     1179.10    116.27 o
   5   7   2      475.75      413.97     50.91 o
   6   7   2      283.92      232.02     84.47 o
   7   7   2      578.58      647.14    102.46 o
   8   7   2      204.25      172.84     48.53 o
  -8   8   2     2401.07     2757.44    196.77 o
  -7   8   2     2572.11     2960.45    223.87 o
  -6   8   2     1638.24     1627.22    109.72 o
  -5   8   2     4817.71     4919.69    191.97 o
  -4   8   2     1296.85     1348.43    119.12 o
  -3   8   2     6754.73     6520.01    269.77 o
  -2   8   2    18580.75    18326.54    533.74 o
  -1   8   2     5860.37     6500.53    219.92 o
   0   8   2    11039.70    11547.20    354.41 o
   1   8   2     5988.84     6390.24    224.11 o
   2   8   2     2051.79     2258.88     86.50 o
   3   8   2    11752.00    11017.28    267.78 o
   4   8   2     1619.41     1423.06    128.73 o
   5   8   2     5778.46     5803.27    536.59 o
   6   8   2     3654.22     3977.80    250.10 o
   7   8   2      250.28      257.66     70.09 o
   8   8   2     2286.69     2055.22    157.43 o
  -8   9   2      559.03      526.78     83.13 o
  -7   9   2      314.70      292.80     73.31 o
  -6   9   2      268.30      273.80     67.02 o
  -5   9   2      647.21      599.36     63.25 o
  -4   9   2     4302.75     4238.17    340.47 o
  -3   9   2     3273.86     3236.67    176.62 o
  -2   9   2     3832.95     4033.58    175.64 o
  -1   9   2    16489.69    17921.09    359.11 o
   0   9   2     1030.54     1070.53     77.09 o
   1   9   2     2839.89     2909.32    135.59 o
   2   9   2     1705.70     1780.19     77.68 o
   3   9   2        7.25       25.00     10.32 o
   4   9   2     3042.38     3092.22    199.91 o
   5   9   2     1763.58     1782.29    111.43 o
   6   9   2      394.14      216.02     65.61 o
   7   9   2     2527.99     2398.35    185.77 o
   8   9   2      505.26      465.11     71.60 o
  -8  10   2     3870.44     4389.73    240.73 o
  -7  10   2     1325.63     1334.22    145.77 o
  -6  10   2      367.75      365.40     83.43 o
  -5  10   2     2518.43     2599.98    182.26 o
  -4  10   2      840.64      850.24     69.67 o
  -3  10   2     5771.65     5776.62    254.40 o
  -2  10   2     9446.47     9483.96    238.12 o
  -1  10   2      822.66      917.93     54.29 o
   0  10   2    12106.08    12796.95    401.79 o
   1  10   2     1975.41     1871.57    108.27 o
   2  10   2      341.29      318.54     32.81 o
   3  10   2     8283.32     8308.26    349.57 o
   4  10   2      842.37      728.80     67.09 o
   5  10   2     1650.54     1541.85    104.71 o
   6  10   2     2156.91     2291.95    183.03 o
   7  10   2        0.83       -0.74     32.45 o
   8  10   2     1393.83     1209.62    107.98 o
  -8  11   2       27.82       43.46     36.94 o
  -7  11   2     3203.22     3433.66    235.18 o
  -6  11   2     5679.24     5647.35    326.35 o
  -5  11   2      432.06      438.39     54.81 o
  -4  11   2     3150.44     3122.83    157.76 o
  -3  11   2     1821.07     1843.36    130.54 o
  -2  11   2      848.68      828.10    102.71 o
  -1  11   2     6445.87     6487.99    265.82 o
   0  11   2       20.75       37.24     20.24 o
   1  11   2    12542.84    13217.06    415.96 o
   2  11   2     4441.97     4598.11    146.58 o
   3  11   2        3.82       37.60     30.55 o
   4  11   2     2867.79     2848.49    134.86 o
   5  11   2     3529.67     3523.18    162.97 o
   6  11   2      277.58      365.67     75.83 o
   7  11   2     2618.91     2141.88    162.58 o
   8  11   2       47.26       39.78     25.68 o
  -8  12   2     1425.47     1446.48    118.79 o
  -7  12   2      382.85      435.27     82.53 o
  -6  12   2      519.27      514.49     94.64 o
  -5  12   2     2314.22     2337.00    195.12 o
  -4  12   2      449.27      411.28     41.95 o
  -3  12   2     2072.61     2020.35     85.43 o
  -2  12   2     4178.11     4384.27    229.56 o
  -1  12   2      277.22      359.08     54.32 o
   0  12   2     5863.86     5726.33    236.72 o
   1  12   2     1520.23     1457.84     74.05 o
   2  12   2     1162.26     1261.92    112.61 o
   3  12   2     2870.03     2714.24    129.21 o
   4  12   2      542.29      496.06     44.22 o
   5  12   2      655.13      682.93     69.27 o
   6  12   2     1561.72     1354.75    133.55 o
   7  12   2       37.27       -0.47     24.71 o
   8  12   2      975.45      833.34     76.53 o
  -7  13   2      971.03      876.79    106.85 o
  -6  13   2     2307.67     2549.29    203.37 o
  -5  13   2      192.23      210.96     61.88 o
  -4  13   2     6644.38     6215.37    341.38 o
  -3  13   2     2754.60     2556.88    129.45 o
  -2  13   2      845.54      869.41     99.70 o
  -1  13   2     8225.24     7555.49    308.82 o
   0  13   2      474.82      463.19     57.51 o
   1  13   2     6146.59     6140.12    177.43 o
   2  13   2     4355.09     4148.83    164.82 o
   3  13   2       53.62       40.54     32.75 o
   4  13   2     2904.80     2817.92    138.99 o
   5  13   2     4084.63     3961.87    169.15 o
   6  13   2      427.78      411.58     73.90 o
   7  13   2     2293.92     1901.17    135.92 o
  -7  14   2      235.14      173.68     47.65 o
  -6  14   2      243.96      275.38     67.27 o
  -5  14   2     1155.90     1341.47    148.48 o
  -4  14   2        9.96       45.17     20.97 o
  -3  14   2     1471.70     1406.35     96.45 o
  -2  14   2     1708.38     1731.81     81.55 o
  -1  14   2      168.51      176.26     33.15 o
   0  14   2     2376.97     2118.49    106.61 o
   1  14   2      360.79      318.67     65.01 o
   2  14   2     1790.01     1681.32     81.59 o
   3  14   2     1092.61     1100.00     85.21 o
   4  14   2      279.12      271.76     44.99 o
   5  14   2       64.82      113.45     30.70 o
   6  14   2     1488.59     1320.25    116.93 o
   7  14   2       40.60       25.11     14.18 o
  -7  15   2     1075.10     1037.94    100.93 o
  -6  15   2     3566.65     3823.61    237.29 o
  -5  15   2       15.86      -39.30     35.82 o
  -4  15   2     2786.99     2852.20    201.02 o
  -3  15   2      752.84      754.16     64.98 o
  -2  15   2     3047.49     2869.75    110.31 o
  -1  15   2     8655.87     8404.26    224.73 o
   0  15   2      591.54      558.28     67.69 o
   1  15   2     4342.30     3759.58    251.00 o
   2  15   2     4745.82     4657.96    187.89 o
   3  15   2      165.70      239.06     59.37 o
   4  15   2     3410.40     3368.82    220.36 o
   5  15   2     1874.92     1951.42    167.78 o
   6  15   2      411.65      341.19     55.08 o
  -7  16   2      148.91      115.80     29.48 o
  -6  16   2      144.91      132.02     44.67 o
  -5  16   2      527.01      598.71     95.57 o
  -4  16   2       74.44       50.40     29.91 o
  -3  16   2     1224.80     1284.05     97.76 o
  -2  16   2     1385.35     1388.71     68.58 o
  -1  16   2      267.68      278.82     32.91 o
   0  16   2     1049.50      970.39    130.30 o
   1  16   2     1315.55     1361.30    103.51 o
   2  16   2      228.07      222.30    108.75 o
   3  16   2      410.80      436.92     84.24 o
   4  16   2        4.11       17.52     26.29 o
   5  16   2      240.22      300.31     68.51 o
  -6  17   2     1397.69     1448.48    120.51 o
  -5  17   2      250.48      264.31     39.29 o
  -4  17   2     5841.85     5878.35    217.81 o
  -3  17   2     1866.46     1955.90    122.16 o
  -2  17   2     1419.93     1418.74    111.61 o
  -1  17   2     6506.90     6313.12    193.04 o
   0  17   2     1174.58     1232.56    106.63 o
   1  17   2      604.10      689.94     79.27 o
   2  17   2     2048.34     2242.66    131.67 o
   3  17   2       11.64       -1.18     28.35 o
   4  17   2     4163.29     4387.27    257.10 o
   5  17   2      423.31      352.83     67.74 o
  -6  18   2        4.37        6.65     19.71 o
  -5  18   2      589.84      571.27     65.05 o
  -4  18   2        3.49        7.67     17.94 o
  -3  18   2        8.43        0.94     28.30 o
  -2  18   2      173.31      237.97     35.95 o
  -1  18   2       15.32       38.15     25.03 o
   0  18   2      924.92     1091.27    178.11 o
   1  18   2      420.04      437.63     64.02 o
   2  18   2       31.75       82.25     34.35 o
   3  18   2     1014.48      946.35    126.05 o
   4  18   2      118.62       93.67     32.85 o
   5  18   2       77.15       90.85     39.67 o
  -5  19   2       45.30       59.42     28.04 o
  -4  19   2     3160.82     3234.34    154.98 o
  -3  19   2     1892.44     1792.81    111.62 o
  -2  19   2     1267.90     1331.59     79.93 o
  -1  19   2     1688.11     1778.44    129.11 o
   0  19   2      115.03      117.73     39.97 o
   1  19   2     1251.40     1389.04    112.26 o
   2  19   2     4603.19     4946.24    205.80 o
   3  19   2      297.13      237.90     61.74 o
   4  19   2     3874.11     3916.31    196.31 o
   5  19   2     2015.59     1980.12    144.74 o
  -5  20   2        8.59       20.70     18.40 o
  -4  20   2      226.98      199.22     31.42 o
  -3  20   2       40.96        0.43     23.42 o
  -2  20   2       10.36       16.36     43.89 o
  -1  20   2      337.48      296.96     54.84 o
   0  20   2       62.98       94.16     36.81 o
   1  20   2      132.31      149.02     39.24 o
   2  20   2       47.92       46.69     34.89 o
   3  20   2       36.86       51.42     41.65 o
   4  20   2      157.19      158.87     55.89 o
   5  20   2      103.78       59.03     29.24 o
  -4  21   2     2755.05     2862.93    170.36 o
  -3  21   2      575.76      672.76     95.28 o
  -2  21   2     1246.39     1285.66    146.40 o
  -1  21   2     2594.80     2946.68    162.03 o
   0  21   2      835.73      774.54     82.27 o
   1  21   2     1060.45     1161.49     97.25 o
   2  21   2     2555.06     2641.19    276.18 o
   3  21   2       33.13       22.98     48.40 o
   4  21   2     1972.17     2004.77    153.41 o
  -3  22   2        0.51      -14.44     29.39 o
  -2  22   2       10.23       23.03     37.58 o
  -1  22   2      339.68      297.90     43.72 o
   0  22   2        2.74      -41.48     27.65 o
   1  22   2       69.30       40.02     29.52 o
   2  22   2      151.11      153.60     41.54 o
   3  22   2       24.20       15.69     25.12 o
  -2  23   2      696.48      823.36    100.54 o
  -1  23   2     1919.31     2135.94    172.74 o
   0  23   2      342.75      386.69     48.34 o
   1  23   2     1892.15     1890.93    146.72 o
   2  23   2     2513.16     2802.73    194.83 o
  -9   1   3     2471.87     2202.17    127.20 o
  -8   1   3      703.70      589.36     59.08 o
  -7   1   3     2589.49     2600.57     94.75 o
  -6   1   3    10736.89    10307.26    188.36 o
  -5   1   3      271.36      180.81     47.00 o
  -4   1   3     7664.24     7158.03    155.23 o
  -3   1   3     4246.12     3869.46    114.84 o
  -2   1   3     1335.95     1322.84     48.03 o
  -1   1   3    25658.29    24204.64   1629.08 o
   0   1   3    15039.93    14803.93    288.26 o
   1   1   3     6606.25     6828.98    163.34 o
   2   1   3    22695.46    23752.47    665.71 o
   3   1   3     3315.88     3413.52    115.24 o
   4   1   3    11010.38    10819.55    275.41 o
   5   1   3     7037.95     6926.24    159.94 o
   6   1   3       74.40       84.10     24.78 o
   7   1   3     4721.23     5002.06    169.13 o
   8   1   3     1608.24     1659.16     82.59 o
   9   1   3      967.70      836.98     74.83 o
  -9   2   3        1.51      -37.69     25.13 o
  -8   2   3       35.56       43.90     22.39 o
  -7   2   3       59.32       79.07     23.42 o
  -6   2   3       16.62       24.86     16.04 o
  -5   2   3      217.32      167.68     24.13 o
  -4   2   3      882.08      862.62     89.07 o
  -3   2   3     1403.18     1450.29     46.86 o
  -2   2   3      864.28      771.41     29.79 o
  -1   2   3     1356.61     1410.04     48.34 o
   0   2   3     2127.94     2124.33     68.24 o
   1   2   3      251.16      329.36     37.35 o
   2   2   3      389.35      436.96     49.86 o
   3   2   3      964.08     1055.95     59.57 o
   4   2   3      497.06      488.63     46.25 o
   5   2   3      163.47      141.31     22.39 o
   6   2   3      706.86      708.06     65.14 o
   7   2   3      175.56      193.15     33.46 o
   8   2   3       55.90       28.45     22.89 o
   9   2   3        1.89        2.21     13.66 o
  -9   3   3     2242.13     2153.89    132.40 o
  -8   3   3      654.13      534.28     55.14 o
  -7   3   3     2928.62     2946.74    120.98 o
  -6   3   3     6412.20     6258.51    157.35 o
  -5   3   3       29.41       54.78     21.49 o
  -4   3   3    12227.92    11928.77    428.70 o
  -3   3   3    12082.72    11726.05    388.75 o
  -2   3   3      109.36      106.36     10.03 o
  -1   3   3    18107.88    16973.02    888.63 o
   0   3   3    10157.71    10047.76    300.37 o
   1   3   3     2830.99     2744.74    121.87 o
   2   3   3    14415.71    14506.20    295.88 o
   3   3   3      153.97      181.07     24.35 o
   4   3   3     9038.87     9198.20    246.00 o
   5   3   3    12232.60    12686.22    280.70 o
   6   3   3      338.54      324.63     40.54 o
   7   3   3     4592.96     4539.98    187.41 o
   8   3   3      953.36      911.61     77.69 o
   9   3   3      645.37      634.14     68.14 o
  -9   4   3       68.65       31.79     21.32 o
  -8   4   3      848.49      752.51     77.05 o
  -7   4   3      705.86      864.64     63.45 o
  -6   4   3       81.99       75.43     19.14 o
  -5   4   3     1549.38     1694.39     70.01 o
  -4   4   3     4356.91     4356.31    221.75 o
  -3   4   3      312.00      363.33     51.94 o
  -2   4   3      127.33      199.62     26.65 o
  -1   4   3     2201.87     2336.71    110.31 o
   0   4   3       61.55       43.01     16.31 o
   1   4   3     6083.35     6602.49    224.96 o
   2   4   3     1667.74     1848.95     66.08 o
   3   4   3     2288.39     2426.32     77.60 o
   4   4   3      355.34      392.07     63.72 o
   5   4   3       88.70       49.83     25.67 o
   6   4   3      114.13       92.53     20.41 o
   7   4   3        1.22       38.89     25.24 o
   8   4   3      955.37      903.84    114.69 o
  -9   5   3     2607.40     2508.39    146.70 o
  -8   5   3      352.61      335.90     44.13 o
  -7   5   3     1701.49     1696.77    155.41 o
  -6   5   3     3889.73     3866.69    153.57 o
  -5   5   3      215.37      268.35     28.24 o
  -4   5   3     7750.35     7376.08    311.44 o
  -3   5   3     4995.25     4289.29    197.33 o
  -2   5   3     3401.24     3350.80    106.47 o
  -1   5   3    28824.38    28181.55    755.45 o
   0   5   3     5118.24     4966.95    183.02 o
   1   5   3     8726.73     8957.57    287.49 o
   2   5   3    14602.61    14468.72    579.04 o
   3   5   3     1562.27     1773.07     86.88 o
   4   5   3     6812.95     6526.55    305.79 o
   5   5   3     5734.39     5341.14    201.28 o
   6   5   3      262.97      294.43     46.68 o
   7   5   3     5162.00     5512.12    309.29 o
   8   5   3      693.80      541.36     83.15 o
  -9   6   3      125.57       87.48     30.28 o
  -8   6   3      304.75      296.44     39.99 o
  -7   6   3      186.05      155.91     51.98 o
  -6   6   3      263.37      245.08     26.24 o
  -5   6   3      385.11      406.14     35.00 o
  -4   6   3       44.50       98.53     34.26 o
  -3   6   3     8238.11     8390.95    223.94 o
  -2   6   3     6819.45     7070.05    181.02 o
  -1   6   3      528.88      618.29     59.68 o
   0   6   3     1696.95     1689.77     94.35 o
   1   6   3     4125.29     4538.70    181.00 o
   2   6   3     1521.33     1779.83    107.42 o
   3   6   3     5260.36     5567.88    171.33 o
   4   6   3      633.70      693.51     93.64 o
   5   6   3      199.66      208.56     39.16 o
   6   6   3     1241.89     1176.41     94.43 o
   7   6   3      249.61      181.54     56.90 o
   8   6   3       48.21       51.15     31.09 o
  -8   7   3     1293.12     1536.03    140.81 o
  -7   7   3     2366.97     2511.09    201.11 o
  -6   7   3      972.53      960.88     55.81 o
  -5   7   3      102.20       89.33     15.06 o
  -4   7   3     8314.64     7921.56    330.13 o
  -3   7   3     6129.17     5933.37    180.11 o
  -2   7   3     5352.54     5600.69    157.12 o
  -1   7   3    18855.66    18474.23    541.87 o
   0   7   3     4955.27     4900.96    190.95 o
   1   7   3     3402.02     3564.25    157.73 o
   2   7   3     7382.12     7320.20    267.70 o
   3   7   3      110.92       86.83     30.95 o
   4   7   3     7718.71     8116.56    355.10 o
   5   7   3     4227.84     4246.03    177.83 o
   6   7   3      224.02      224.61     61.72 o
   7   7   3     3919.36     3708.74    237.59 o
   8   7   3      331.52      290.60     58.62 o
  -8   8   3      106.31      101.96     38.02 o
  -7   8   3     1380.77     1770.86    168.81 o
  -6   8   3      944.62      952.11     79.94 o
  -5   8   3     1628.72     1605.08     71.03 o
  -4   8   3      967.15      916.18     58.61 o
  -3   8   3     2247.52     2106.74     98.84 o
  -2   8   3     8499.31     8711.10    217.97 o
  -1   8   3       89.30      173.49     36.12 o
   0   8   3      123.98       85.53     23.16 o
   1   8   3     3381.49     3454.53    160.52 o
   2   8   3      233.14      244.36     39.94 o
   3   8   3     2806.28     2832.46    117.32 o
   4   8   3      565.12      655.26     91.18 o
   5   8   3     3197.51     3128.47    150.23 o
   6   8   3     1811.19     1648.39    153.21 o
   7   8   3      811.07      808.32    106.54 o
   8   8   3      822.02      751.54     88.70 o
  -8   9   3       87.94       56.86     39.04 o
  -7   9   3     2546.61     2716.11    211.03 o
  -6   9   3     6688.45     7342.59    380.45 o
  -5   9   3       28.48       21.22     12.57 o
  -4   9   3     3051.89     2892.10    110.03 o
  -3   9   3     7016.91     6753.35    645.98 o
  -2   9   3       64.84       56.29     15.94 o
  -1   9   3     5148.21     4730.52    210.22 o
   0   9   3      997.37     1200.50     88.10 o
   1   9   3     3368.06     3300.75    160.22 o
   2   9   3    13930.04    14347.83    454.03 o
   3   9   3      543.53      552.71     49.92 o
   4   9   3     4134.70     4216.93    250.93 o
   5   9   3     2109.43     1906.85    116.46 o
   6   9   3      821.73      646.11     95.52 o
   7   9   3     3097.10     2898.59    199.00 o
   8   9   3     1190.35     1054.76     98.80 o
  -8  10   3     2071.95     1996.13    151.08 o
  -7  10   3      184.84      221.06     70.53 o
  -6  10   3       21.09       28.19     31.59 o
  -5  10   3     4431.91     4362.21    188.63 o
  -4  10   3       93.83      107.86     23.36 o
  -3  10   3     3210.40     3133.85    128.24 o
  -2  10   3     3150.90     3032.17    110.91 o
  -1  10   3     1353.06     1519.54    111.35 o
   0  10   3     8462.29     8535.63    308.20 o
   1  10   3     1357.33     1278.95     95.55 o
   2  10   3      283.63      304.83     35.44 o
   3  10   3     3572.93     3748.43    231.63 o
   4  10   3      967.62      914.89     78.39 o
   5  10   3      606.66      591.59     51.97 o
   6  10   3     3892.48     3706.04    230.41 o
   7  10   3      117.81       67.36     34.07 o
   8  10   3      716.61      667.69     58.62 o
  -8  11   3      355.47      339.56     59.66 o
  -7  11   3     1154.07     1178.19    133.97 o
  -6  11   3      793.97      993.55    130.70 o
  -5  11   3        4.15       23.22     19.34 o
  -4  11   3     4369.31     4166.61    139.96 o
  -3  11   3     3793.44     3847.57    140.88 o
  -2  11   3     1375.39     1679.09    133.43 o
  -1  11   3     3577.46     3577.79    187.76 o
   0  11   3      989.35      969.74     85.81 o
   1  11   3     2679.14     2633.28    148.81 o
   2  11   3     7550.76     7558.45    215.13 o
   3  11   3      685.75      694.34     64.29 o
   4  11   3     3470.22     3657.15    168.14 o
   5  11   3     1979.33     1773.47    109.24 o
   6  11   3       12.85       90.70     35.49 o
   7  11   3     1715.57     1470.36    125.09 o
   8  11   3      170.22      150.30     25.57 o
  -8  12   3     1062.45     1018.27     95.99 o
  -7  12   3     1889.07     1962.56    168.01 o
  -6  12   3      897.45     1009.50    134.04 o
  -5  12   3     3383.34     3737.88    254.12 o
  -4  12   3      268.92      264.89     44.01 o
  -3  12   3      821.78      814.75     70.98 o
  -2  12   3     3646.37     3437.54    141.60 o
  -1  12   3      114.75      100.10     30.50 o
   0  12   3     8581.25     8941.42    334.84 o
   1  12   3     4396.74     4407.46    207.40 o
   2  12   3      700.80      753.65     49.97 o
   3  12   3     3615.74     3525.38    229.00 o
   4  12   3     1848.16     1844.49     92.38 o
   5  12   3      899.39      932.45     76.98 o
   6  12   3     2992.41     2807.32    185.83 o
   7  12   3       11.18       10.40     19.67 o
  -7  13   3      146.41      168.29     57.58 o
  -6  13   3     1713.51     1922.36    177.44 o
  -5  13   3       64.35       71.09     40.67 o
  -4  13   3     2359.17     2514.71    139.92 o
  -3  13   3     1157.84     1009.19     80.35 o
  -2  13   3       53.08       93.25     18.81 o
  -1  13   3     2695.99     2617.63    158.08 o
   0  13   3     1289.57     1027.82    120.89 o
   1  13   3     1234.07     1059.37     80.64 o
   2  13   3     2892.45     2943.16    141.04 o
   3  13   3      411.76      336.86     47.36 o
   4  13   3     1292.52     1239.60     77.25 o
   5  13   3     1444.51     1360.92    141.32 o
   6  13   3      105.70       83.46     33.17 o
   7  13   3     1462.48     1222.52     95.91 o
  -7  14   3     1347.71     1298.16    121.17 o
  -6  14   3      733.78      687.64    101.01 o
  -5  14   3     3634.87     3852.31    258.25 o
  -4  14   3      745.76      775.70    109.49 o
  -3  14   3     1498.42     1518.34    102.23 o
  -2  14   3     3026.04     2994.07    113.59 o
  -1  14   3      199.72      214.93     36.64 o
   0  14   3     6373.96     6054.23    263.41 o
   1  14   3     4360.34     4019.43    128.11 o
   2  14   3     1269.36     1233.62    110.77 o
   3  14   3     2334.74     2153.49    124.62 o
   4  14   3     3065.74     3113.77    156.64 o
   5  14   3     1680.92     1628.18    155.41 o
   7  14   3       29.84       27.64     22.78 o
  -7  15   3       43.31       30.67     27.66 o
  -6  15   3      880.07      916.32    115.13 o
  -5  15   3        4.91      -25.63     41.56 o
  -4  15   3      935.59     1071.45     87.80 o
  -3  15   3      441.44      428.52     54.71 o
  -2  15   3      150.71      172.23     27.74 o
  -1  15   3     1670.82     1569.88     99.94 o
   0  15   3     1198.92     1063.98     80.17 o
   1  15   3      719.82      650.99    104.05 o
   2  15   3     3703.29     3731.75    255.10 o
   3  15   3      453.02      463.83     85.36 o
   4  15   3       37.93       63.63     27.72 o
   5  15   3     1405.99     1585.08    151.12 o
  -6  16   3      308.90      276.28     60.40 o
  -5  16   3     4478.13     4556.34    176.26 o
  -4  16   3      314.43      338.85     71.29 o
  -3  16   3     1019.31     1335.80    139.24 o
  -2  16   3     5860.46     5530.52    167.96 o
  -1  16   3      260.50      244.97     33.41 o
   0  16   3     3534.17     3286.97    249.06 o
   1  16   3     1617.74     1593.54    170.48 o
   2  16   3       25.02       15.02     40.65 o
   3  16   3     9525.29    10210.12    460.22 o
   4  16   3      486.47      430.03     91.89 o
   5  16   3      660.98      760.81    101.85 o
  -6  17   3      248.32      274.11     54.71 o
  -5  17   3       54.96       39.94     27.03 o
  -4  17   3     1500.40     1550.27    147.46 o
  -3  17   3      548.37      620.02     70.89 o
  -2  17   3      248.25      266.86     44.40 o
  -1  17   3      553.74      615.99     67.05 o
   0  17   3      805.88      661.75    111.22 o
   1  17   3       23.93       13.12     25.05 o
   2  17   3       99.78      100.24     32.79 o
   3  17   3        0.43      -13.89     39.27 o
   4  17   3     2352.17     2434.50    204.71 o
   5  17   3      931.40      930.66    108.89 o
  -6  18   3      248.29      224.33     44.01 o
  -5  18   3     1533.79     1634.39     89.23 o
  -4  18   3      934.58      897.68     76.97 o
  -3  18   3     2813.78     2800.19    148.91 o
  -2  18   3     2862.09     3063.79    267.92 o
  -1  18   3        4.14       10.91     14.75 o
   0  18   3     3420.62     3430.64    140.26 o
   1  18   3     8742.27     9018.21    317.24 o
   2  18   3       43.16      338.72    239.22 o
   3  18   3     3015.42     3258.40    197.81 o
   4  18   3     2127.35     2116.83    184.13 o
   5  18   3      892.55      901.06    100.75 o
  -5  19   3       19.25       77.71     31.70 o
  -4  19   3        7.94        5.94     13.27 o
  -3  19   3       36.11       40.81     37.49 o
  -2  19   3       55.35       69.11     28.48 o
  -1  19   3      162.47      161.56     33.65 o
   0  19   3        4.62       12.05     19.52 o
   1  19   3        8.58       30.87     35.27 o
   2  19   3      571.80      659.70     70.23 o
   3  19   3       71.87       54.26     29.90 o
   4  19   3       27.73       53.52     39.62 o
   5  19   3        3.60      -21.20     28.88 o
  -4  20   3      806.78      781.52     95.54 o
  -3  20   3     1473.19     1467.94    115.97 o
  -2  20   3     4359.59     4423.23    257.33 o
  -1  20   3      556.88      544.78     50.72 o
   0  20   3      568.34      719.86     66.70 o
   1  20   3     1720.01     1857.19    126.52 o
   2  20   3      135.23      139.88     27.57 o
   3  20   3     4601.01     5266.36    308.90 o
   4  20   3      112.40       73.97     27.87 o
  -4  21   3        2.54       50.80     22.34 o
  -3  21   3       31.60       24.12     16.82 o
  -2  21   3      127.24      147.65     60.07 o
  -1  21   3        3.61      -11.69     24.27 o
   0  21   3       10.08       14.82     20.23 o
   1  21   3       22.04       33.08     17.66 o
   2  21   3      178.62      213.93     64.91 o
   3  21   3        0.31       34.32     36.14 o
   4  21   3       30.07       42.63     24.25 o
  -3  22   3      600.90      690.90     85.71 o
  -2  22   3     1535.56     1456.16    141.66 o
  -1  22   3       15.55       13.72     27.37 o
   0  22   3     2646.50     2833.92    181.09 o
   1  22   3     2429.51     2571.24    131.43 o
   2  22   3      194.25      260.67     67.56 o
   3  22   3     2522.59     2701.71    183.52 o
  -2  23   3       56.93       33.99     27.27 o
  -1  23   3       44.45       31.97     31.53 o
   0  23   3        0.23       23.68     25.20 o
   1  23   3        2.86        0.30     13.11 o
  -8   0   4     2551.28     2645.13    186.54 o
  -7   0   4     3503.45     3871.58    249.72 o
  -6   0   4       28.79       59.15     34.43 o
  -5   0   4    17102.52    15995.02    562.31 o
  -4   0   4     3572.63     3036.38    140.72 o
  -3   0   4      529.52      351.82     40.88 o
  -2   0   4    27418.69    26293.59    694.75 o
  -1   0   4     5093.13     5230.82    185.76 o
   0   0   4     4982.50     4837.25    182.19 o
   1   0   4    13604.42    14608.74    442.17 o
   2   0   4       14.47        6.41     18.66 o
   3   0   4    36134.40    37758.66   1026.15 o
   4   0   4     1558.49     1421.38    116.15 o
   5   0   4     1598.47     1473.26     96.15 o
   6   0   4    15927.82    16649.34    677.84 o
   7   0   4      764.61      755.01     77.24 o
   8   0   4     1956.90     1920.42    148.36 o
  -8   1   4       19.24        3.73     14.78 o
  -7   1   4       41.16       57.69     19.82 o
  -6   1   4      210.53      201.80     30.48 o
  -5   1   4       61.37       50.62     17.48 o
  -4   1   4      133.96      171.30     33.16 o
  -3   1   4     1837.18     1871.97     69.04 o
  -2   1   4     1045.09     1019.45     46.80 o
  -1   1   4      354.51      370.80     36.30 o
   0   1   4       46.43       70.59     13.87 o
   1   1   4        0.67        4.13     11.10 o
   2   1   4     3308.56     3794.01    183.70 o
   3   1   4       36.27       69.13     17.83 o
   4   1   4      671.92      713.74     57.95 o
   5   1   4      364.44      361.03     30.00 o
   6   1   4      822.77      774.58     53.87 o
   7   1   4       46.67       35.43     20.77 o
   8   1   4       67.40       47.27     17.96 o
  -8   2   4     1461.70     1435.36    147.63 o
  -7   2   4     2992.62     3123.21    123.27 o
  -6   2   4      370.45      432.57     53.23 o
  -5   2   4     9706.98     9119.39    230.03 o
  -4   2   4     6535.16     6125.79    247.45 o
  -3   2   4     6059.42     5509.73    144.03 o
  -2   2   4    13375.22    11831.05    245.06 o
  -1   2   4     6496.36     6518.36    155.64 o
   0   2   4    21864.49    21955.69    484.24 o
   1   2   4    36858.87    40898.10    762.60 o
   2   2   4      371.04      412.68     55.46 o
   3   2   4    11157.86    11322.81    270.01 o
   4   2   4    17474.99    17787.33    405.32 o
   5   2   4     2672.94     2479.42     91.92 o
   6   2   4     2595.54     2612.45    100.83 o
   7   2   4       18.86       34.81     21.56 o
   8   2   4     3498.86     3519.65    178.87 o
  -8   3   4       11.13       14.60     15.59 o
  -7   3   4      406.46      410.38     45.09 o
  -6   3   4      419.59      435.41     44.99 o
  -5   3   4     1066.26     1109.38     48.74 o
  -4   3   4      338.39      391.62     42.14 o
  -3   3   4     1755.27     1637.48    107.61 o
  -2   3   4      396.34      428.99     27.44 o
  -1   3   4     1240.41     1207.14    118.94 o
   0   3   4      755.50     1048.64     52.69 o
   1   3   4      336.55      364.83     46.43 o
   2   3   4     4496.92     4789.57    209.71 o
   3   3   4     2968.14     3128.18    168.61 o
   4   3   4     1961.06     2114.32    155.15 o
   5   3   4      229.27      233.37     28.83 o
   6   3   4        0.43       50.98     33.31 o
   7   3   4       46.27       24.56     19.33 o
   8   3   4        4.72       13.95     21.90 o
  -9   4   4       98.09       47.52     18.33 o
  -8   4   4     1989.22     2089.63    109.45 o
  -7   4   4     2969.88     3311.46    128.95 o
  -6   4   4      209.97      229.97     36.82 o
  -5   4   4     5468.63     5419.63    122.27 o
  -4   4   4     5534.21     4961.29    169.03 o
  -3   4   4     1260.37     1120.45     65.81 o
  -2   4   4    15050.63    14029.99    436.30 o
  -1   4   4     1267.47     1251.12     82.53 o
   0   4   4     6490.80     6106.49    224.50 o
   1   4   4    14426.94    14162.52    436.13 o
   2   4   4      643.09      667.60     40.42 o
   3   4   4    24349.15    25780.18    541.91 o
   4   4   4     5434.52     5973.01    288.75 o
   5   4   4     1175.55     1124.51     69.69 o
   6   4   4     9370.58     9452.58    319.28 o
   7   4   4      675.54      707.86    103.17 o
   8   4   4      804.85      803.58     97.31 o
  -8   5   4       88.94       97.44     26.27 o
  -7   5   4      444.38      358.87     50.57 o
  -6   5   4       62.04       58.74     23.43 o
  -5   5   4        2.95       -6.28     10.29 o
  -4   5   4     5329.69     5113.06    176.60 o
  -3   5   4    10880.12    10370.21    259.54 o
  -2   5   4        1.63        5.80     15.06 o
  -1   5   4     1166.35     1065.35     81.28 o
   0   5   4     1295.16     1106.92     82.32 o
   1   5   4       34.65       28.06     18.45 o
   2   5   4     3000.32     2992.84    158.87 o
   3   5   4      629.25      717.78     57.76 o
   4   5   4     2802.35     3253.61    205.20 o
   5   5   4      655.05      620.89     52.15 o
   6   5   4       28.72       10.07     21.72 o
   7   5   4      822.46      773.58    107.39 o
   8   5   4      123.63      131.26     27.86 o
  -8   6   4     2622.53     2645.01    121.27 o
  -7   6   4     1198.87     1349.40     97.69 o
  -6   6   4      115.18      126.60     36.58 o
  -5   6   4     3018.78     2989.97     94.19 o
  -4   6   4      937.07      818.22     65.35 o
  -3   6   4     2905.87     2911.08    117.07 o
  -2   6   4    16283.48    16232.49    505.57 o
  -1   6   4     3434.60     3558.44    165.59 o
   0   6   4     8205.19     8400.78    293.57 o
   1   6   4    10919.67    10857.60    361.08 o
   2   6   4      992.27     1416.82    104.70 o
   3   6   4     6699.74     6559.31    203.07 o
   4   6   4     1872.24     1953.24    158.50 o
   5   6   4     3270.58     3253.01    122.23 o
   6   6   4     6025.98     5744.90    308.99 o
   7   6   4      264.24      243.00     61.39 o
   8   6   4     1178.09     1181.22     80.82 o
  -8   7   4      724.99      793.88     61.51 o
  -7   7   4       63.30       79.68     31.83 o
  -6   7   4     1848.61     1960.69    173.99 o
  -5   7   4      139.84      145.70     22.01 o
  -4   7   4       80.11       76.42     16.07 o
  -3   7   4     1079.22      895.83     62.70 o
  -2   7   4      456.66      581.37     68.47 o
  -1   7   4     5115.51     5197.63    218.00 o
   0   7   4      218.56      177.39     35.19 o
   1   7   4      695.47      552.97     61.59 o
   2   7   4     8924.40    10085.04    358.35 o
   3   7   4      259.89      307.01     39.53 o
   4   7   4     1841.53     1829.22    109.07 o
   5   7   4     1875.54     1818.33    112.84 o
   6   7   4       56.50       57.77     41.64 o
   7   7   4     1054.00     1179.08    127.65 o
   8   7   4      911.62      854.30     66.28 o
  -8   8   4      518.15      607.57     84.14 o
  -7   8   4     1660.49     1767.27    107.76 o
  -6   8   4     1409.94     1403.66    102.54 o
  -5   8   4     2600.78     2373.27    102.59 o
  -4   8   4     3961.37     3832.59     99.77 o
  -3   8   4     1607.23     1638.88     87.83 o
  -2   8   4    11906.94    11737.77    411.88 o
  -1   8   4     1179.10     1194.05     95.31 o
   0   8   4     1759.00     1499.12    105.38 o
   1   8   4     9620.65     9526.50    337.44 o
   2   8   4        6.59       52.74     26.18 o
   3   8   4     7517.46     7988.38    239.18 o
   4   8   4     2698.60     2521.30    133.31 o
   5   8   4     1287.16     1281.07    153.34 o
   6   8   4     2803.90     2746.30    198.02 o
   7   8   4      575.80      500.68     76.32 o
   8   8   4     1348.38     1525.24    124.08 o
  -8   9   4      220.73      253.25     53.61 o
  -7   9   4      508.35      507.97     66.41 o
  -6   9   4      925.98     1054.31     87.05 o
  -5   9   4       11.96       25.74     20.60 o
  -4   9   4     3305.42     3097.64    152.23 o
  -3   9   4     3032.47     2938.85    101.68 o
  -2   9   4      103.27      120.20     34.91 o
  -1   9   4     3715.10     3233.53    172.35 o
   0   9   4     5638.92     6020.14    249.80 o
   1   9   4     1259.40     1314.34    102.40 o
   2   9   4     2945.27     2981.46    169.38 o
   3   9   4      186.36      189.31     27.87 o
   4   9   4     1334.03     1365.45     98.19 o
   5   9   4     2337.63     2200.39    101.44 o
   6   9   4       50.96       24.07     30.55 o
   7   9   4     1274.96     1115.73    111.22 o
   8   9   4       90.90      113.28     36.17 o
  -8  10   4     1255.46     1409.25    118.96 o
  -7  10   4     1477.60     1638.62    155.35 o
  -6  10   4        1.89        5.98     20.13 o
  -5  10   4     3398.51     3228.69    121.10 o
  -4  10   4     2041.68     1808.41     97.54 o
  -3  10   4      141.57      163.28     31.29 o
  -2  10   4     3084.27     2996.13    181.31 o
  -1  10   4       89.53      105.11     31.73 o
   0  10   4     5120.66     4640.84    217.64 o
   1  10   4     6129.07     6240.81    262.98 o
   2  10   4       37.24       52.42     25.53 o
   3  10   4     8216.30     8334.13    182.13 o
   4  10   4     1890.77     1822.95    117.34 o
   5  10   4      215.70      253.74     41.30 o
   6  10   4     2204.93     2158.44    164.84 o
   7  10   4      101.15       34.64     21.52 o
  -8  11   4      239.34      321.30     53.95 o
  -7  11   4      170.63      198.49     62.29 o
  -6  11   4     1743.41     1917.41    131.12 o
  -5  11   4       24.47       58.75     33.21 o
  -4  11   4     2183.98     2027.06    121.45 o
  -3  11   4     2107.51     2234.72    120.22 o
  -2  11   4      560.06      605.38     79.96 o
  -1  11   4     4151.76     3696.54    198.70 o
   0  11   4     3205.15     3243.00    179.47 o
   1  11   4     3069.28     3126.68    176.29 o
   2  11   4     3551.22     3546.79    119.72 o
   3  11   4      518.48      461.77     45.10 o
   4  11   4      905.74      966.73     87.79 o
   5  11   4     2223.07     2235.33    182.32 o
   6  11   4       63.87       13.56     32.33 o
   7  11   4     2147.75     2055.60    353.73 o
  -7  12   4      866.16      918.42    110.33 o
  -6  12   4        1.49      -11.22     43.68 o
  -5  12   4     2387.79     2300.31    167.49 o
  -4  12   4     1220.28     1341.76    100.21 o
  -3  12   4      826.12      840.85     73.13 o
  -2  12   4     3196.94     3104.60    196.07 o
  -1  12   4      458.94      413.89     48.84 o
   0  12   4     2621.75     2491.63    180.76 o
   1  12   4     6401.40     6371.26    525.52 o
   2  12   4       17.97       35.69     15.11 o
   3  12   4     2728.97     2780.57    119.94 o
   4  12   4     1294.11     1337.10    103.82 o
   5  12   4      754.06      645.76     98.36 o
   7  12   4      120.11      208.17     49.41 o
  -7  13   4      936.95     1038.10    110.64 o
  -6  13   4     2566.70     2577.30    203.71 o
  -5  13   4      159.50      155.25     58.35 o
  -4  13   4     1287.29     1252.78    140.96 o
  -3  13   4     2588.00     2520.98    207.07 o
  -2  13   4      161.02      172.40     31.37 o
  -1  13   4     5461.22     5411.65    196.69 o
   0  13   4     3693.25     3591.73    154.24 o
   1  13   4     1104.81     1029.69     97.47 o
   2  13   4     2999.93     2863.61    144.42 o
   3  13   4       54.13       31.24     22.09 o
   4  13   4     1783.92     1994.33    186.27 o
   5  13   4     4429.71     4536.74    272.63 o
   7  13   4     1268.32     1128.81     98.69 o
  -7  14   4      556.83      486.68     71.95 o
  -6  14   4        0.96       22.60     31.71 o
  -5  14   4     1131.50     1218.11    142.07 o
  -4  14   4      381.85      390.45     80.58 o
  -3  14   4     1238.03     1141.49     90.07 o
  -2  14   4     3112.02     3004.48    142.82 o
  -1  14   4      769.63      775.24     59.54 o
   0  14   4     2016.32     1980.35    114.62 o
   1  14   4     2955.68     2704.64    107.05 o
   2  14   4        0.68        7.20     19.72 o
   3  14   4     1903.05     2040.18    105.33 o
   4  14   4      840.51     1029.74    135.41 o
   5  14   4      382.90      345.62     70.49 o
   6  14   4     2283.45     2003.55    145.88 o
   7  14   4       28.78       26.49     15.89 o
  -7  15   4      456.35      596.00     72.90 o
  -6  15   4     2418.16     2621.90    190.63 o
  -5  15   4      208.92      205.57     39.16 o
  -4  15   4      882.90      938.23    122.53 o
  -3  15   4     2414.31     2574.21    199.02 o
  -2  15   4       85.20       75.99     22.51 o
  -1  15   4     6104.26     5893.40    180.37 o
   0  15   4     2568.56     2542.93    133.02 o
   1  15   4     2293.03     2139.31    198.52 o
   2  15   4     7996.56     8048.05    408.51 o
   3  15   4     1958.92     1873.20    194.05 o
   4  15   4     1442.32     1410.59    160.79 o
   5  15   4     1889.91     2011.63    168.30 o
   6  15   4        8.66       47.93     24.72 o
  -6  16   4        8.20        8.98     28.94 o
  -5  16   4      630.67      662.23     60.79 o
  -4  16   4      408.22      396.84     54.97 o
  -3  16   4      223.58      157.88     50.41 o
  -2  16   4     1141.69     1131.75    125.51 o
  -1  16   4      202.23      236.40     35.13 o
   0  16   4     1011.57      788.48    123.09 o
   1  16   4     1009.69     1083.11    144.39 o
   2  16   4      193.99      244.73     55.62 o
   3  16   4      735.28      898.20    133.35 o
   4  16   4     1176.95     1279.54    148.97 o
   5  16   4      779.71      778.27     98.59 o
  -6  17   4     1863.41     1898.08    136.53 o
  -5  17   4      367.32      366.74     96.13 o
  -4  17   4     2057.51     2093.34    169.34 o
  -3  17   4     3153.34     3088.95    219.36 o
  -2  17   4        3.20        6.53     28.22 o
  -1  17   4     4772.27     4886.57    199.42 o
   0  17   4     2085.26     2162.48    146.79 o
   1  17   4      567.33      505.65     72.60 o
   2  17   4     4613.67     4734.29    170.66 o
   3  17   4      149.22      184.67     72.88 o
   4  17   4     5734.66     6301.47    342.67 o
   5  17   4     2697.77     2724.80    182.24 o
  -5  18   4      209.49      234.76     40.81 o
  -4  18   4        4.43        6.03     35.56 o
  -3  18   4       23.79       15.22     21.44 o
  -2  18   4      882.17      717.57     98.41 o
  -1  18   4        4.88       -4.36     23.92 o
   0  18   4      794.04      821.25     90.63 o
   1  18   4      557.18      549.58     59.19 o
   2  18   4      373.62      424.31     60.12 o
   3  18   4      446.41      332.00     78.72 o
   4  18   4        7.17       25.45     37.31 o
   5  18   4       19.10        6.47     25.07 o
  -5  19   4      110.69      194.57     41.81 o
  -4  19   4     2000.15     2124.46    131.23 o
  -3  19   4     3198.16     3169.51    151.91 o
  -2  19   4      685.93      687.45     72.15 o
  -1  19   4     5024.31     5168.67    170.55 o
   0  19   4     4938.20     4435.40    189.80 o
   1  19   4       97.77      134.03     38.12 o
   2  19   4     4919.42     5127.91    203.73 o
   3  19   4      115.00      118.68     50.97 o
   4  19   4     1402.39     1580.81    144.93 o
  -4  20   4      107.94       99.17     22.65 o
  -3  20   4       23.64       31.72     29.93 o
  -2  20   4       66.59       78.63     23.40 o
  -1  20   4      297.83      268.44     34.94 o
   0  20   4        6.13        5.51     15.83 o
   1  20   4        3.03       15.57     16.96 o
   2  20   4      114.04       17.15     40.05 o
   3  20   4        8.41       31.61     41.95 o
   4  20   4       37.35       52.58     32.19 o
  -3  21   4     2380.00     2547.83    117.40 o
  -2  21   4        9.36        7.35     37.47 o
  -1  21   4     2699.48     2792.00    133.34 o
   0  21   4     1273.80     1212.66     95.11 o
   1  21   4      604.86      764.53     72.53 o
   2  21   4     4220.38     4511.19    276.59 o
   3  21   4      479.02      478.14     79.61 o
  -2  22   4      202.73      253.36     55.60 o
  -1  22   4      189.31      248.44     60.08 o
   0  22   4        1.64      -12.17     25.93 o
   1  22   4       22.92      -12.09     18.01 o
   2  22   4      111.40      134.19     45.47 o
  -8   1   5      748.57      797.77     69.97 o
  -7   1   5     1042.29     1137.37     91.69 o
  -6   1   5     7945.80     8398.24    277.70 o
  -5   1   5     1754.40     1671.26     82.27 o
  -3   1   5    12332.71    10646.42    362.10 o
  -2   1   5     1181.63     1236.28     84.90 o
  -1   1   5    27754.75    26497.95    512.94 o
   0   1   5    10902.60    11441.63    343.29 o
   1   1   5    10191.97    10239.07    254.99 o
   2   1   5    18226.07    19467.91    612.09 o
   3   1   5     3228.58     3409.83    125.44 o
   4   1   5     4541.40     4500.38    107.42 o
   5   1   5     7376.46     7323.13    177.35 o
   6   1   5       26.64       21.28     21.41 o
   7   1   5     3890.99     3974.50    176.51 o
   8   1   5      590.45      612.21     54.63 o
  -8   2   5      163.17      203.84     49.94 o
  -7   2   5       21.67       28.92     24.04 o
  -6   2   5       63.41       68.79     26.41 o
  -5   2   5      274.03      236.28     31.56 o
  -4   2   5     1492.62     1494.71    106.33 o
  -3   2   5      564.87      477.48     57.47 o
  -2   2   5      373.51      304.59     49.41 o
  -1   2   5      932.02     1031.38     54.23 o
   0   2   5      352.53      336.24     33.29 o
   1   2   5     1654.53     1958.68     89.89 o
   2   2   5     1493.42     1763.84    129.21 o
   3   2   5      161.46      121.01     22.92 o
   4   2   5        9.10       40.54     14.71 o
   5   2   5      145.92      151.58     26.32 o
   6   2   5       27.33       72.24     24.49 o
   7   2   5      320.48      331.84     55.37 o
   8   2   5       90.12       87.97     23.29 o
  -8   3   5     1002.75     1041.67    109.77 o
  -7   3   5      207.74      204.60     32.97 o
  -6   3   5     4381.00     4805.35    159.00 o
  -5   3   5     1659.87     1602.20     70.72 o
  -4   3   5     3641.63     3129.48    171.40 o
  -3   3   5    12272.99    11883.57    397.45 o
  -2   3   5       14.87       10.59      9.23 o
  -1   3   5    20760.70    19510.63    398.25 o
   0   3   5    19555.58    20207.65    445.18 o
   1   3   5     3738.25     4032.95    190.22 o
   2   3   5    15513.34    15759.87    519.65 o
   3   3   5      779.59      794.34     71.34 o
   4   3   5     3804.24     3860.72    159.06 o
   5   3   5    10329.45    10165.53    251.87 o
   6   3   5      113.48       88.16     38.15 o
   7   3   5     2962.46     3032.07    148.52 o
   8   3   5     2100.99     2010.19     97.97 o
  -8   4   5      245.99      259.19     41.45 o
  -7   4   5       46.26       40.84     20.30 o
  -6   4   5       15.94        4.28     17.64 o
  -5   4   5       37.64       41.97     17.75 o
  -4   4   5      644.55      594.08     73.66 o
  -3   4   5     1373.95     1407.77    107.58 o
  -2   4   5     1825.44     1785.72    115.64 o
  -1   4   5     1564.81     1649.85    108.90 o
   0   4   5       75.60      117.18     30.22 o
   1   4   5      632.66      615.73     67.78 o
   2   4   5       29.70       23.77     21.85 o
   3   4   5     4442.57     5091.06    257.47 o
   4   4   5     1054.10     1102.26     57.31 o
   5   4   5      632.60      613.13     53.25 o
   6   4   5      221.49      221.09     44.67 o
   7   4   5      171.79      198.62     40.82 o
   8   4   5        3.96       15.71     20.67 o
  -8   5   5     1501.82     1490.78     85.63 o
  -7   5   5       87.75      105.95     25.20 o
  -6   5   5     3808.64     4128.94    147.61 o
  -5   5   5     1730.58     1703.70     65.82 o
  -4   5   5     2816.89     2654.93    106.64 o
  -3   5   5    13103.76    11198.05    407.23 o
  -2   5   5       85.74       75.73     27.37 o
  -1   5   5    16463.62    15490.95    487.22 o
   0   5   5    16794.88    17414.92    532.17 o
   1   5   5      167.05      176.26     38.23 o
   2   5   5    14468.19    14395.49    487.20 o
   3   5   5     1502.81     1611.20    134.92 o
   4   5   5     5505.53     5136.43    154.27 o
   5   5   5     4199.45     4036.81    144.42 o
   6   5   5       35.43       29.20     21.99 o
   7   5   5     3447.45     3537.07    200.27 o
   8   5   5     1616.64     1574.79    127.84 o
  -8   6   5      499.08      534.47     64.57 o
  -7   6   5      550.18      587.55     63.60 o
  -6   6   5       58.53       94.00     24.30 o
  -5   6   5     2845.32     2785.60     97.83 o
  -4   6   5     2489.13     2461.00     85.96 o
  -3   6   5      120.59      111.93     35.14 o
  -2   6   5     2390.67     2118.35    136.62 o
  -1   6   5       17.36        1.69     14.47 o
   0   6   5     1107.16     1036.94     89.27 o
   1   6   5     1318.51     1121.69     96.26 o
   2   6   5     1027.42     1124.42    102.02 o
   3   6   5     3507.93     3696.19    152.09 o
   4   6   5      207.65      179.40     30.25 o
   5   6   5      954.97      909.57     64.76 o
   6   6   5     1114.39     1114.22     72.61 o
   7   6   5       34.56        8.03     29.18 o
   8   6   5       55.36       39.32     27.62 o
  -8   7   5      927.23      971.23     64.85 o
  -7   7   5     1228.00     1437.11     98.65 o
  -6   7   5     3255.38     3776.50    141.56 o
  -5   7   5     4904.46     4784.30    164.23 o
  -4   7   5     2774.25     2702.61     91.86 o
  -3   7   5     8836.12     8454.55    348.58 o
  -2   7   5     1178.28     1141.85    100.18 o
  -1   7   5     6258.52     5953.19    253.71 o
   0   7   5     7845.06     7840.27    304.07 o
   1   7   5     1928.26     1959.54    132.28 o
   2   7   5    15208.11    15780.58    527.38 o
   3   7   5     3470.01     3613.40    197.08 o
   4   7   5     4867.76     4888.48    224.38 o
   5   7   5     3829.46     3773.41    144.57 o
   6   7   5      150.85      230.50     67.06 o
   7   7   5     2071.89     1972.81    112.58 o
   8   7   5     1539.31     1445.69    115.38 o
  -8   8   5       63.76       43.99     50.97 o
  -7   8   5     2755.14     2822.55    137.04 o
  -6   8   5       10.14       14.46     22.64 o
  -5   8   5      146.63      188.88     30.42 o
  -4   8   5      588.97      491.69     39.44 o
  -3   8   5     1620.25     1592.43     76.91 o
  -2   8   5     4475.81     4478.33    224.19 o
  -1   8   5     1327.84     1313.96    107.92 o
   0   8   5     1722.73     1714.14    123.39 o
   1   8   5     9075.31     9728.73    363.69 o
   2   8   5      176.83      102.36     31.60 o
   3   8   5      946.70      922.72     53.01 o
   4   8   5      962.28     1085.41    111.71 o
   5   8   5     1026.96      985.38     79.40 o
   6   8   5     1575.12     1592.57    106.32 o
   7   8   5      315.61      271.82     59.65 o
  -8   9   5     1729.11     1839.88    128.79 o
  -7   9   5      191.58      183.96     34.00 o
  -6   9   5     2773.01     2865.63    148.55 o
  -5   9   5      121.20      106.72     30.31 o
  -4   9   5      822.77      799.60     50.10 o
  -3   9   5    10536.96    10609.15    318.88 o
  -2   9   5        3.80       -7.87     18.70 o
  -1   9   5     8810.82     9128.98    354.35 o
   0   9   5     6125.82     6563.33    282.28 o
   1   9   5       36.91       68.79     27.93 o
   2   9   5    14208.36    14482.48    376.69 o
   3   9   5     1220.60     1199.72     73.26 o
   4   9   5     2049.24     1940.88    194.69 o
   5   9   5     3509.71     3411.39    226.44 o
   6   9   5      108.49       53.22     58.70 o
   7   9   5      595.80      621.83     86.94 o
  -8  10   5      180.68      125.35     33.67 o
  -7  10   5      738.64      761.53    107.63 o
  -6  10   5      441.36      448.70     58.41 o
  -5  10   5     4474.94     4380.41    259.59 o
  -4  10   5      669.83      605.98     65.02 o
  -3  10   5       40.54       41.43     19.19 o
  -2  10   5     3646.68     3229.96    138.34 o
  -1  10   5     4197.59     4130.85    218.50 o
   0  10   5     3265.64     3467.24    195.34 o
   1  10   5     5036.69     5113.47    189.06 o
   2  10   5      181.76      198.94     38.88 o
   3  10   5     2793.99     2849.54    137.62 o
   4  10   5     1622.89     1634.87    114.84 o
   5  10   5      243.61      267.84     62.54 o
   6  10   5     2901.46     2902.81    209.17 o
   7  10   5      230.53      216.86     51.57 o
  -7  11   5      715.83      727.93     94.78 o
  -6  11   5     1972.83     1929.08    115.54 o
  -5  11   5     1457.65     1511.54    144.60 o
  -4  11   5     3290.19     3333.17    161.18 o
  -3  11   5     3832.12     3851.88    137.27 o
  -2  11   5      766.79      694.03     63.40 o
  -1  11   5     2825.93     2708.32    177.70 o
   0  11   5     4804.46     5007.86    187.35 o
   1  11   5     1078.85     1048.49     94.01 o
   2  11   5     5111.41     4996.96    196.04 o
   3  11   5     1818.70     1791.17     92.46 o
   4  11   5     1370.93     1301.36    149.81 o
   5  11   5     1322.32     1413.99    101.87 o
   6  11   5       19.82        2.08     25.49 o
   7  11   5     1436.71     1391.91    115.73 o
  -7  12   5     1442.08     1458.19    130.74 o
  -6  12   5       14.56       16.18     20.03 o
  -5  12   5     2789.99     2793.00    194.35 o
  -4  12   5     3781.24     4158.95    264.79 o
  -3  12   5      143.60      180.55     37.72 o
  -2  12   5     3044.62     2776.86    347.54 o
  -1  12   5     2360.20     2325.03    122.80 o
   0  12   5     2136.42     2310.19    124.31 o
   1  12   5     8427.45     8583.54    309.24 o
   2  12   5       33.42       39.29     16.16 o
   3  12   5     3581.01     3562.50    176.80 o
   4  12   5     3597.57     3466.60    278.80 o
   5  12   5       29.99       27.93     23.56 o
   6  12   5     1551.52     1593.66    137.07 o
   7  12   5       72.60      115.54     34.05 o
  -7  13   5       12.65      -24.16     28.80 o
  -6  13   5     1808.47     2107.96    175.84 o
  -5  13   5      360.01      420.48     71.03 o
  -4  13   5      742.08      708.57    106.72 o
  -3  13   5     1504.99     1486.24    147.44 o
  -2  13   5       34.37       31.59     24.61 o
  -1  13   5     1620.01     1604.47    103.29 o
   0  13   5      492.31      484.46     59.17 o
   1  13   5     1660.64     1598.51    180.07 o
   2  13   5     5758.62     5965.05    180.61 o
   3  13   5      848.23      928.00    132.15 o
   4  13   5     1785.64     1716.51    177.78 o
   5  13   5     2207.43     2104.54    199.88 o
   6  13   5       63.85       22.18     18.70 o
  -7  14   5     1332.95     1662.40    123.53 o
  -6  14   5       59.03      110.37     44.82 o
  -5  14   5     2172.82     2251.11    149.67 o
  -4  14   5     2756.96     2882.58    218.18 o
  -3  14   5      303.76      334.21     71.80 o
  -2  14   5     4507.58     4271.35    202.95 o
  -1  14   5     2040.52     2168.30    123.66 o
   0  14   5     3173.32     3234.01    157.20 o
   1  14   5     5518.05     5380.64    211.59 o
   2  14   5       16.19        9.47     25.73 o
   3  14   5     3364.05     3613.31    272.08 o
   4  14   5     3320.18     3793.88    265.88 o
   5  14   5      453.52      406.60     73.15 o
   6  14   5     1312.63     1147.68     97.04 o
  -6  15   5      386.52      446.22     72.28 o
  -5  15   5       11.16       14.38     19.39 o
  -4  15   5     1460.10     1385.16    147.88 o
  -3  15   5     2106.45     2147.46    182.05 o
  -2  15   5       17.21       -2.25     25.50 o
  -1  15   5      820.94      837.23     75.70 o
   0  15   5     1810.22     1729.30    112.80 o
   1  15   5        7.95        7.22     40.98 o
   2  15   5      416.72      575.44    116.38 o
   3  15   5      112.34      118.77     58.17 o
   4  15   5      799.11      848.23    122.56 o
   5  15   5     2024.20     2198.61    169.08 o
  -6  16   5       54.60       48.62     32.67 o
  -5  16   5     1871.60     2062.05    106.05 o
  -4  16   5     1724.63     1506.16    150.46 o
  -3  16   5      108.74       71.84     35.62 o
  -2  16   5     7025.82     7022.15    348.74 o
  -1  16   5      580.01      607.63     96.51 o
   0  16   5     2182.02     2028.34    196.63 o
   1  16   5     4178.18     4519.26    317.40 o
   2  16   5       27.98       75.66     62.20 o
   3  16   5     5310.17     5482.31    341.87 o
   4  16   5     1319.04     1087.73    134.30 o
   5  16   5       65.48       83.72     39.36 o
  -5  17   5      145.30      123.59     42.92 o
  -4  17   5      318.76      349.54     67.52 o
  -3  17   5       92.16      159.91     53.81 o
  -2  17   5       59.28       75.92     40.42 o
  -1  17   5     1795.90     1662.45    110.90 o
   0  17   5      294.70      308.01     86.50 o
   1  17   5       21.01      120.79     71.17 o
   2  17   5      593.33      631.43     71.89 o
   3  17   5      734.92      804.08    124.65 o
   4  17   5      475.81      620.37     96.24 o
   5  17   5       15.57       45.79     25.47 o
  -5  18   5     1267.11     1357.70    117.82 o
  -4  18   5     2182.33     2226.72    162.40 o
  -3  18   5      707.66      697.45     70.59 o
  -2  18   5     5713.40     6166.01    315.90 o
  -1  18   5     1827.93     1849.41    114.21 o
   0  18   5     1722.36     1854.20    186.41 o
   1  18   5     2276.22     2503.86    226.08 o
   2  18   5       43.25       26.20     14.60 o
   3  18   5     2444.97     2852.99    226.37 o
   4  18   5     1887.41     1937.48    161.30 o
  -4  19   5       12.45       41.23     16.25 o
  -3  19   5      244.91      258.86     41.42 o
  -2  19   5       15.86       17.76     40.13 o
  -1  19   5      129.58       79.14     28.36 o
   0  19   5      113.56       47.00     21.87 o
   1  19   5       23.59       27.15     28.09 o
   2  19   5      142.74      -15.62     35.19 o
   3  19   5        7.27      -11.35     38.66 o
   4  19   5       71.24       85.31     39.11 o
  -4  20   5     1480.94     1627.39     82.38 o
  -3  20   5      239.37      255.47     55.31 o
  -2  20   5     3619.43     3610.78    159.56 o
  -1  20   5      144.61      181.69     35.62 o
   0  20   5     2675.27     2446.40    106.57 o
   1  20   5     4148.86     3950.58    252.01 o
   2  20   5        2.93      -71.59     47.73 o
   3  20   5     2815.95     3214.14    212.71 o
  -3  21   5       24.34       28.19     16.75 o
  -2  21   5       82.38       48.81     19.24 o
  -1  21   5        5.73       -0.86     18.85 o
   0  21   5        0.29       -6.90     13.93 o
   1  21   5        5.30        4.81     11.81 o
   2  21   5       37.81       68.66     36.92 o
  -1  22   5     1197.00      978.77    201.10 o
   0  22   5      960.29      916.30     66.13 o
   1  22   5     2255.82     2248.44    102.60 o
  -8   0   6      256.73      220.28     51.57 o
  -7   0   6     2602.29     2969.31    210.57 o
  -6   0   6      291.15      268.64     72.29 o
  -5   0   6     5541.62     5639.26    203.09 o
  -4   0   6     8000.40     7419.07    375.27 o
  -3   0   6       54.35       41.60     17.76 o
  -2   0   6    16682.38    15284.93    478.53 o
  -1   0   6      149.78      128.61     31.74 o
   0   0   6    13127.41    14296.38    468.50 o
   1   0   6    16387.40    16583.12    549.06 o
   3   0   6     9014.27     9263.52    260.81 o
   4   0   6    14214.37    14640.84    308.94 o
   5   0   6     2284.95     2293.48    196.53 o
   6   0   6     2545.67     2703.02    212.88 o
   7   0   6      137.99      160.16     55.33 o
   8   0   6      468.42      408.88     58.30 o
  -8   1   6      150.28      104.71     27.46 o
  -7   1   6       19.66        7.16     24.97 o
  -6   1   6       56.11       90.17     30.79 o
  -5   1   6        2.34        4.38     13.70 o
  -4   1   6        2.32       10.43     11.41 o
  -3   1   6      731.64      773.07     75.48 o
  -2   1   6       12.73       18.75     13.98 o
  -1   1   6     1628.41     1931.83     86.97 o
   0   1   6       75.34       95.04     22.33 o
   1   1   6     1127.90     1277.53     78.74 o
   2   1   6       12.60       30.21     27.26 o
   3   1   6      218.56      223.03     24.28 o
   4   1   6       39.50       21.95     17.91 o
   5   1   6     2140.38     2103.51    133.88 o
   6   1   6       22.54       42.46     25.10 o
   7   1   6     1048.83      934.52     79.83 o
   8   1   6       33.77       32.08     13.74 o
  -8   2   6      365.48      338.11     61.79 o
  -7   2   6     4686.26     4977.57    198.99 o
  -6   2   6      937.14     1004.81     86.56 o
  -5   2   6     3938.50     3680.99    132.96 o
  -4   2   6     7817.56     7589.17    228.32 o
  -3   2   6     1025.10     1060.99     92.95 o
  -2   2   6    19401.98    18550.46    907.41 o
  -1   2   6    10356.85    10311.77    254.69 o
   0   2   6     4003.68     3854.58    137.31 o
   1   2   6     4336.95     4011.74    207.59 o
   2   2   6      181.41      125.69     39.82 o
   3   2   6     4627.18     4863.22    180.24 o
   4   2   6     7153.81     7597.91    178.88 o
   5   2   6     1604.30     1542.69     88.86 o
   6   2   6     5417.56     6094.47    237.15 o
   7   2   6     2128.80     2153.97    121.11 o
   8   2   6      495.65      443.31     42.37 o
  -8   3   6       46.93       86.26     34.69 o
  -7   3   6       49.06       60.96     26.84 o
  -6   3   6       16.46        1.74     24.00 o
  -5   3   6       18.47       25.55     21.08 o
  -4   3   6       72.32       61.51     13.88 o
  -3   3   6      648.07      551.78     70.62 o
  -2   3   6      206.82      219.79     42.03 o
  -1   3   6      305.30      264.08     73.49 o
   0   3   6       38.97       36.92     22.50 o
   1   3   6       24.89       90.41     33.15 o
   2   3   6     2177.82     2413.26    168.07 o
   3   3   6      273.66      284.77     34.39 o
   4   3   6        9.27       29.53     15.77 o
   5   3   6      114.31      123.54     26.57 o
   6   3   6      228.04      178.46     45.31 o
   7   3   6       42.70       37.61     18.62 o
   8   3   6       10.46       35.00     15.21 o
  -8   4   6      590.11      540.84     72.71 o
  -7   4   6     2943.20     3239.74    119.40 o
  -6   4   6      649.47      656.99     55.97 o
  -5   4   6     6172.47     6479.99    160.92 o
  -4   4   6    10537.55    10083.87    198.72 o
  -3   4   6      999.25      826.15     86.75 o
  -2   4   6    14781.55    14143.42    474.05 o
  -1   4   6     5551.89     5597.74    245.58 o
   0   4   6     3095.62     3217.52    176.31 o
   1   4   6    14318.10    14209.41    486.63 o
   2   4   6      171.99      226.36     51.48 o
   3   4   6     5899.49     5896.50    146.08 o
   4   4   6     5109.08     5225.64    150.70 o
   5   4   6       59.56       42.64     22.51 o
   6   4   6     5625.12     5456.27    285.58 o
   7   4   6      490.12      499.87     55.56 o
   8   4   6      275.11      375.99     57.60 o
  -8   5   6      493.65      468.08     66.40 o
  -7   5   6      173.32      157.67     29.05 o
  -6   5   6      134.28      130.36     29.38 o
  -5   5   6      854.03      944.48     57.75 o
  -4   5   6        9.39       25.69     10.65 o
  -3   5   6      521.10      489.95     49.98 o
  -2   5   6      285.00      289.03     51.58 o
  -1   5   6     1433.29     1283.72    106.50 o
   0   5   6      917.45      958.31     92.20 o
   1   5   6       57.73       74.42     29.16 o
   2   5   6      828.49     1032.07    106.98 o
   3   5   6      291.48      285.85     30.02 o
   4   5   6      829.65      874.75     56.00 o
   5   5   6      199.77      175.04     39.27 o
   6   5   6      127.33      132.57     41.44 o
   7   5   6       70.28       63.78     25.94 o
  -8   6   6      463.51      448.15     46.74 o
  -7   6   6     2380.10     2510.81    125.59 o
  -6   6   6      981.01     1026.69     70.30 o
  -5   6   6     5108.37     5309.87    212.78 o
  -4   6   6     5515.23     5315.96    174.90 o
  -3   6   6     1072.56     1167.43     64.54 o
  -2   6   6    15831.86    15704.21    528.89 o
  -1   6   6     3699.44     3521.35    192.32 o
   0   6   6     3998.13     4196.20    212.50 o
   1   6   6    15329.07    15500.50    526.38 o
   2   6   6     1338.42     1399.62    112.33 o
   3   6   6     6946.81     6914.58    152.53 o
   4   6   6     3135.88     2945.19    128.97 o
   5   6   6      427.31      435.89     48.18 o
   6   6   6     2832.20     2809.03    145.06 o
   7   6   6     1284.15     1252.08    119.16 o
  -8   7   6      818.18      851.38     54.37 o
  -7   7   6       15.90       18.26     43.13 o
  -6   7   6      772.03      818.80     62.64 o
  -5   7   6      494.83      564.86     52.45 o
  -4   7   6       66.97       91.70     18.63 o
  -3   7   6     6102.65     5842.34    163.91 o
  -2   7   6      119.65      111.85     25.06 o
  -1   7   6     3393.43     3411.17    193.19 o
   0   7   6     3761.65     3942.08    208.77 o
   1   7   6      196.72      246.74     53.24 o
   2   7   6     3098.62     3249.91    104.36 o
   3   7   6       46.66       45.08     13.15 o
   4   7   6      442.85      425.12     40.57 o
   5   7   6      763.39      740.61     59.28 o
   6   7   6       19.38       52.99     27.08 o
   7   7   6      171.47      119.83     44.64 o
  -8   8   6      801.76      759.44     49.11 o
  -7   8   6     4008.98     4278.65    166.17 o
  -6   8   6      160.01      186.69     41.46 o
  -5   8   6     1588.26     1783.74    113.12 o
  -4   8   6     7389.83     7212.18    266.23 o
  -3   8   6      591.91      581.80     48.37 o
  -2   8   6    10094.13     9871.39    279.51 o
  -1   8   6     2589.01     2617.56    171.48 o
   0   8   6     3172.19     3108.87    185.11 o
   1   8   6    12633.68    12291.46    383.65 o
   2   8   6      612.92      585.23     51.90 o
   3   8   6     6030.60     6081.58    131.46 o
   4   8   6     2796.10     2574.68    131.89 o
   5   8   6      329.39      413.23     45.62 o
   6   8   6     2025.54     2256.74    183.31 o
   7   8   6     1407.52     1510.31    129.98 o
  -7   9   6      307.29      297.24     39.80 o
  -6   9   6     2535.06     2729.97    144.42 o
  -5   9   6     1484.61     1510.11    149.99 o
  -4   9   6     1279.09     1199.93     75.09 o
  -3   9   6     2705.80     2529.66    106.31 o
  -2   9   6     2628.31     2315.26    119.43 o
  -1   9   6     1764.78     1718.27     97.03 o
   0   9   6     4015.66     3724.09    157.80 o
   1   9   6     1047.01     1034.27     82.40 o
   2   9   6     3171.24     3185.44    155.41 o
   3   9   6      409.16      384.55     44.21 o
   4   9   6     1533.40     1413.38     83.06 o
   5   9   6     1441.55     1425.42    103.25 o
   6   9   6       88.22       38.91     32.13 o
   7   9   6      714.83      706.25     83.05 o
  -7  10   6     1586.27     1652.76     91.05 o
  -6  10   6       19.62        9.39     21.04 o
  -5  10   6     2751.86     2879.41    209.23 o
  -4  10   6     3628.02     3531.70    166.87 o
  -3  10   6      126.43       74.34     27.37 o
  -2  10   6     7360.85     7585.99    280.92 o
  -1  10   6      939.86      975.83     61.78 o
   0  10   6     3275.25     3052.54    209.93 o
   1  10   6     7346.53     7515.86    477.38 o
   2  10   6      333.57      336.06     48.79 o
   3  10   6     6147.87     6136.21    208.91 o
   4  10   6     2097.56     2131.29    129.92 o
   5  10   6        4.06       12.14     22.20 o
   6  10   6     1367.63     1320.74    128.66 o
   7  10   6      705.29      652.84     75.03 o
  -7  11   6      297.35      308.68     35.68 o
  -6  11   6     1782.65     1871.19    117.58 o
  -5  11   6      459.58      464.57     82.91 o
  -4  11   6     1956.02     2149.86    183.04 o
  -3  11   6     1778.83     1754.54     91.81 o
  -2  11   6       23.27       24.43     22.27 o
  -1  11   6     7242.67     6914.11    189.54 o
   0  11   6    12475.97    12138.47    344.43 o
   1  11   6      101.78       38.57     19.57 o
   2  11   6     5128.98     4796.25    200.97 o
   3  11   6      620.80      681.41     58.24 o
   4  11   6      729.44      664.23     72.18 o
   5  11   6     2005.40     1873.20    114.98 o
   6  11   6      255.77      226.48     52.67 o
   7  11   6      750.56      699.07     71.47 o
  -7  12   6     1025.76     1085.75     99.58 o
  -6  12   6        6.86       16.33     18.24 o
  -5  12   6     1598.42     1583.19    144.45 o
  -4  12   6     1947.99     2068.12    181.42 o
  -3  12   6        9.50       40.66     35.99 o
  -2  12   6     2625.16     2514.21    133.16 o
  -1  12   6     1987.40     1883.03     90.96 o
   0  12   6     1762.85     1652.90    108.91 o
   1  12   6     3726.99     3540.12    169.38 o
   2  12   6       27.11       30.04     20.21 o
   3  12   6     1964.30     2039.10    202.11 o
   4  12   6     1791.77     1766.99    175.07 o
   5  12   6       54.14       48.89     26.38 o
   6  12   6      642.12      706.62     81.52 o
  -6  13   6     3792.38     3866.19    155.34 o
  -5  13   6     2133.47     1990.44    156.45 o
  -4  13   6     1457.49     1426.87    152.23 o
  -3  13   6     3718.04     3921.64    250.33 o
  -2  13   6      410.75      365.10     52.06 o
  -1  13   6     1478.86     1568.67    105.46 o
   0  13   6     3330.56     3241.01    158.55 o
   1  13   6     2405.14     2237.46    138.15 o
   2  13   6    10540.96    10406.46    510.48 o
   3  13   6     1921.51     2126.97    206.64 o
   4  13   6      273.42      329.26     73.58 o
   5  13   6     2612.66     2516.01    122.50 o
   6  13   6      224.17      162.74     34.88 o
  -6  14   6       69.67       80.91     36.36 o
  -5  14   6      787.89      827.08     70.80 o
  -4  14   6      627.54      714.07    104.59 o
  -3  14   6        2.14      -12.11     26.89 o
  -2  14   6      843.55      965.59    117.59 o
  -1  14   6     1078.11     1036.14    127.17 o
   0  14   6     1200.62     1152.85    148.93 o
   1  14   6     3336.39     3536.61    275.70 o
   2  14   6       67.23      111.32     75.69 o
   3  14   6      195.16      210.07     78.57 o
   4  14   6       49.05      109.53     51.29 o
   5  14   6       13.09       35.07     29.09 o
  -6  15   6     2345.93     2581.09    166.58 o
  -5  15   6     1175.67     1338.87     66.33 o
  -4  15   6     1391.79     1273.28     90.63 o
  -3  15   6     5770.44     6044.51    324.01 o
  -2  15   6      381.40      375.65     72.87 o
  -1  15   6     2884.45     2800.72    209.64 o
   0  15   6     4007.61     4173.25    290.09 o
   1  15   6        3.70      -19.94     49.85 o
   2  15   6     2136.12     2200.19    214.97 o
   3  15   6      288.05      359.15     90.69 o
   4  15   6     1968.40     2191.99    189.44 o
   5  15   6     2650.14     2476.18    168.88 o
  -5  16   6      236.56      235.39     33.22 o
  -4  16   6      148.68      151.40     29.22 o
  -3  16   6       71.08       67.29     45.56 o
  -2  16   6      548.22      529.26     88.78 o
  -1  16   6      994.58     1032.17    125.15 o
   0  16   6      264.47      283.44     80.38 o
   1  16   6     1002.04      879.84    136.56 o
   2  16   6       39.17      -15.07     48.99 o
   3  16   6      172.49      218.77     72.15 o
   4  16   6      217.40      231.90     62.57 o
   5  16   6       69.63       53.72     25.37 o
  -5  17   6     1150.08     1321.53    115.57 o
  -4  17   6      512.25      543.34     77.59 o
  -3  17   6     3489.39     3605.24    230.23 o
  -2  17   6       37.78       63.09     36.42 o
  -1  17   6     5356.30     5093.86    200.19 o
   0  17   6     1838.24     2098.78    195.34 o
   1  17   6        6.10       10.54     41.65 o
   2  17   6     3209.40     3531.03    268.78 o
   3  17   6     1958.15     2099.30    189.49 o
   4  17   6      703.24      698.92     94.85 o
  -4  18   6       66.72       65.48     29.16 o
  -3  18   6        2.76      -10.61     25.62 o
  -2  18   6      429.13      421.30     76.54 o
  -1  18   6      136.19      124.13     24.74 o
   0  18   6       61.14       12.10     33.89 o
   1  18   6      352.47      257.74     72.17 o
   2  18   6        6.82      -60.28     46.89 o
   3  18   6      223.90      276.66     73.82 o
   4  18   6       23.06        8.99     26.89 o
  -4  19   6      285.74      300.23     35.62 o
  -3  19   6     3844.69     3588.84    263.59 o
  -2  19   6        8.79        8.66     28.91 o
  -1  19   6     2654.04     2786.03    188.89 o
   0  19   6     2016.97     1907.54    113.10 o
   1  19   6      102.69       97.40     26.93 o
   2  19   6     1645.48     1722.18    167.02 o
   3  19   6     1326.32     1287.43    129.40 o
  -3  20   6       25.62       35.43     26.73 o
  -2  20   6        9.71       31.70     24.86 o
  -1  20   6        5.69      -23.44     31.72 o
   0  20   6      264.97      264.07     33.21 o
   1  20   6       68.20       61.80     17.32 o
   2  20   6        4.28       86.95     44.53 o
  -2  21   6       38.59       13.67     26.62 o
  -1  21   6     2352.99     2183.90    105.84 o
   0  21   6     1156.77     1113.03     58.07 o
   1  21   6       20.86       15.33     11.33 o
  -8   1   7     3513.19     3685.00    137.87 o
  -7   1   7        0.18        5.13     25.06 o
  -6   1   7     5860.72     6360.65    233.40 o
  -5   1   7     3527.43     3503.79    111.63 o
  -4   1   7     1936.33     1891.47     76.16 o
  -3   1   7    10094.88    10227.39    399.06 o
  -2   1   7     3754.08     3730.80    137.22 o
  -1   1   7     3683.89     3392.54    186.72 o
   0   1   7     9943.43     9705.82    270.42 o
   1   1   7       10.80       23.37     50.09 o
   2   1   7    11006.02    11345.62    268.51 o
   3   1   7     4359.54     4477.45    116.10 o
   4   1   7     1380.06     1321.72     70.19 o
   5   1   7     6477.21     6639.18    254.28 o
   6   1   7     1809.89     1989.45    127.20 o
   7   1   7      936.11      939.09     74.48 o
  -8   2   7        0.57        3.64     22.89 o
  -7   2   7      123.49      154.07     37.47 o
  -6   2   7      214.31      186.77     38.08 o
  -5   2   7        5.57       18.02     17.49 o
  -4   2   7      480.63      462.04     37.81 o
  -3   2   7     1078.42      986.12     69.70 o
  -2   2   7       30.96       33.69     23.09 o
  -1   2   7        7.67        6.84     15.30 o
   0   2   7      397.38      323.45    118.08 o
   1   2   7       11.22       11.82     20.00 o
   2   2   7      312.15      309.55     28.56 o
   3   2   7      487.33      447.52     40.36 o
   4   2   7     1389.32     1393.43     64.22 o
   5   2   7      732.77      724.22     79.53 o
   6   2   7      105.43       90.56     57.64 o
   7   2   7       59.26       86.94     28.29 o
  -8   3   7     2057.63     2320.34    147.64 o
  -7   3   7       20.17       32.11     23.90 o
  -6   3   7     7666.60     8251.01    272.94 o
  -5   3   7     3668.54     3868.82    141.37 o
  -4   3   7     1590.31     1675.09     71.31 o
  -3   3   7     6377.84     5700.43    217.46 o
  -2   3   7      742.95      700.44     81.56 o
  -1   3   7     5390.15     4980.45    394.74 o
   0   3   7    14303.89    14984.29    518.11 o
   1   3   7      286.25      359.60     65.06 o
   2   3   7    11379.24    11750.25    247.61 o
   3   3   7     8242.93     8372.80    194.06 o
   4   3   7       42.63       21.71     14.78 o
   5   3   7     3862.98     3830.27    185.88 o
   6   3   7      153.33      208.00     43.40 o
   7   3   7      571.80      519.01     54.17 o
  -8   4   7       38.08       42.01     25.88 o
  -7   4   7       38.88       46.30     19.37 o
  -6   4   7        2.03      -39.45     26.30 o
  -5   4   7      189.06      216.17     35.89 o
  -4   4   7     1920.27     1998.91     94.43 o
  -3   4   7      257.84      197.92     33.14 o
  -2   4   7     1747.22     1671.68    132.55 o
  -1   4   7      888.67      785.19     89.63 o
   0   4   7      707.03      655.78     82.35 o
   1   4   7      591.00      646.72     44.27 o
   2   4   7      456.25      448.45     34.14 o
   3   4   7       71.77       65.46     17.73 o
   4   4   7      571.97      631.82     43.82 o
   5   4   7       46.85       19.62     29.22 o
   6   4   7      307.39      333.84     51.53 o
   7   4   7      624.16      534.34     53.09 o
  -8   5   7     1862.41     1903.97    124.96 o
  -7   5   7        7.73       24.92     21.92 o
  -6   5   7     4711.97     4894.01    157.50 o
  -5   5   7     2271.41     2373.52    123.87 o
  -4   5   7     2824.13     3137.89    118.22 o
  -3   5   7     8971.92     8583.12    208.00 o
  -2   5   7      478.57      502.81     52.38 o
  -1   5   7     5350.14     5563.16    249.90 o
   0   5   7    12015.54    12808.96    800.54 o
   1   5   7      259.17      307.35     44.46 o
   2   5   7     5777.11     6029.27    137.33 o
   3   5   7     1625.77     1702.32     79.64 o
   4   5   7     1106.94     1090.53     65.63 o
   5   5   7     4083.23     3996.15    148.30 o
   6   5   7      296.91      305.68     73.46 o
   7   5   7     1810.28     1816.93    118.54 o
  -7   6   7      386.40      412.00     43.55 o
  -6   6   7       78.50       56.83     18.07 o
  -5   6   7       34.33       71.47     20.18 o
  -4   6   7     2010.46     1949.21     79.21 o
  -3   6   7      371.32      437.26     42.06 o
  -2   6   7     4707.41     4771.34    250.76 o
  -1   6   7      208.09      194.48     47.48 o
   0   6   7      378.28      400.43     42.41 o
   1   6   7      818.12      802.39     61.16 o
   2   6   7      809.07      843.73     47.60 o
   3   6   7      272.80      281.79     27.15 o
   4   6   7      398.56      246.99     59.19 o
   5   6   7      133.95      113.17     25.19 o
   6   6   7      817.32      803.84     72.23 o
   7   6   7      358.97      366.73     62.58 o
  -7   7   7       17.29       52.65     20.52 o
  -6   7   7     1837.46     2036.05    118.23 o
  -5   7   7     2496.62     2433.01    147.94 o
  -4   7   7     3926.80     3874.08    169.57 o
  -3   7   7     6065.24     5675.50    168.21 o
  -2   7   7      800.03      801.27     69.20 o
  -1   7   7     6991.55     6934.88    244.02 o
   0   7   7     4819.78     4644.63    152.30 o
   1   7   7       21.21       38.59     20.09 o
   2   7   7     5245.24     5217.53    143.40 o
   3   7   7     3554.88     3761.90    100.04 o
   4   7   7     1614.03     1578.94     90.87 o
   5   7   7     2229.95     2085.84    102.25 o
   6   7   7      517.68      498.42     55.37 o
   7   7   7      768.78      678.28     81.55 o
  -7   8   7      539.94      552.14     50.14 o
  -6   8   7        7.99       19.16     31.86 o
  -5   8   7      250.79      274.80     53.46 o
  -4   8   7     3383.09     3417.28    182.57 o
  -3   8   7       61.18       74.03     20.11 o
  -2   8   7     4552.08     4606.25    182.75 o
  -1   8   7     1049.68     1030.14     64.55 o
   0   8   7     1138.55     1192.52     74.24 o
   1   8   7     2545.27     2496.72    113.53 o
   2   8   7      728.30      766.15     66.01 o
   3   8   7       99.28      101.55     17.69 o
   4   8   7      981.51      925.21     76.14 o
   5   8   7        8.51      -21.18     22.78 o
   6   8   7      850.35      885.33    107.44 o
   7   8   7      706.05      630.32     73.55 o
  -7   9   7      286.72      227.17     31.53 o
  -6   9   7     2781.86     2830.10    137.92 o
  -5   9   7     1209.84     1155.22    130.86 o
  -4   9   7       55.71       55.23     42.68 o
  -3   9   7    12157.10    11795.19    323.84 o
  -2   9   7      475.40      596.90     63.54 o
  -1   9   7     2714.76     2412.23    103.41 o
   0   9   7     2801.01     2474.55    106.01 o
   1   9   7        0.21       15.11     18.01 o
   2   9   7     6693.27     6693.14    250.29 o
   3   9   7     1555.84     1706.16    112.77 o
   4   9   7      355.06      333.75     52.45 o
   5   9   7     2690.96     2945.48    147.21 o
   6   9   7      327.66      355.19     65.14 o
  -7  10   7     1216.36     1200.07    131.41 o
  -6  10   7      578.12      572.29     71.41 o
  -5  10   7     1590.94     1498.71    146.17 o
  -4  10   7     1569.17     1672.99    112.99 o
  -3  10   7        2.24       18.92     19.15 o
  -2  10   7     3085.04     2760.11    141.96 o
  -1  10   7      679.17      583.33     51.60 o
   0  10   7     2655.79     2676.41    143.18 o
   1  10   7     3971.86     3819.46    179.65 o
   2  10   7      334.06      351.56     54.98 o
   3  10   7      987.76     1004.41    138.90 o
   4  10   7     1798.81     1831.53    119.17 o
   5  10   7      140.87      114.78     32.24 o
   6  10   7      852.57      791.36     90.32 o
  -7  11   7        0.56       22.12     23.14 o
  -6  11   7      725.01      776.15     65.86 o
  -5  11   7     2405.21     2330.61    181.44 o
  -4  11   7      505.99      602.37     95.35 o
  -3  11   7     2544.37     2393.19    136.05 o
  -2  11   7     1323.90     1304.56     96.48 o
  -1  11   7     3174.21     3079.71    122.20 o
   0  11   7      335.94      502.49    116.40 o
   1  11   7      634.46      718.79     75.41 o
   2  11   7     2698.90     2661.09    235.13 o
   3  11   7     2170.04     2525.33    225.18 o
   4  11   7     1115.31     1078.03    131.44 o
   5  11   7     2524.84     2472.49    126.07 o
   6  11   7     1411.48     1166.11    102.75 o
  -6  12   7      470.88      473.13     48.55 o
  -5  12   7     2420.00     2360.34    175.65 o
  -4  12   7     2448.83     2336.67    189.17 o
  -3  12   7      168.03      166.23     37.22 o
  -2  12   7     1933.92     1880.79    167.83 o
  -1  12   7     2829.16     2581.81    181.59 o
   0  12   7      882.57      972.84     86.50 o
   1  12   7     3028.86     3096.16    252.49 o
   2  12   7      143.84      208.50     69.11 o
   3  12   7     1168.43     1115.07    149.20 o
   4  12   7     2207.93     2425.04    204.79 o
   5  12   7        1.07       10.88     15.96 o
   6  12   7     2114.87     1745.16    111.76 o
  -6  13   7      486.91      518.30    115.54 o
  -5  13   7      200.88      313.43     45.15 o
  -4  13   7      703.74      565.36     95.24 o
  -3  13   7     4686.44     4641.80    276.14 o
  -2  13   7      855.36      934.89    160.96 o
  -1  13   7     2133.64     2106.12    179.75 o
   0  13   7     3746.09     3751.33    271.70 o
   1  13   7      135.39      159.52     65.46 o
   2  13   7      272.12      417.10     97.22 o
   3  13   7      195.10      189.35     71.89 o
   4  13   7       37.42      -30.00     32.40 o
   5  13   7     1048.67     1161.49    114.73 o
  -6  14   7      254.57      247.98     37.78 o
  -5  14   7     1946.72     1911.67    103.87 o
  -4  14   7     2350.66     2600.32    195.51 o
  -3  14   7       92.49      112.56     43.47 o
  -2  14   7     2655.14     2685.94    200.74 o
  -1  14   7     2158.50     2047.53    175.32 o
   0  14   7      760.32      692.10    115.36 o
   1  14   7     3344.71     3907.33    291.32 o
   2  14   7       69.33       -5.80     43.45 o
   3  14   7     2370.98     2881.97    236.01 o
   4  14   7     3064.69     3340.07    229.99 o
   5  14   7      127.43      133.47     39.20 o
  -5  15   7      504.80      479.16     51.58 o
  -4  15   7        6.52       30.55     15.99 o
  -3  15   7      495.67      509.29     86.30 o
  -2  15   7      162.42      200.54     59.03 o
  -1  15   7      988.33     1146.20    128.24 o
   0  15   7     2852.31     2984.19    235.22 o
   1  15   7      351.61      234.04     71.90 o
   2  15   7      101.94       38.30     46.36 o
   3  15   7      256.76      180.22     69.46 o
   4  15   7      173.17      237.52     63.51 o
   5  15   7     1323.71     1234.13    104.80 o
  -5  16   7     1225.82     1078.63    185.34 o
  -4  16   7     2356.87     2460.72    123.48 o
  -3  16   7        3.49       -2.04     24.94 o
  -2  16   7     4071.53     4331.98    257.64 o
  -1  16   7     1417.39     1407.98    135.73 o
   0  16   7      226.57      114.35     45.76 o
   1  16   7     3938.50     4114.89    290.49 o
   2  16   7      908.49      621.73    108.36 o
   3  16   7     1212.04     1363.80    148.69 o
   4  16   7     1546.69     1745.62    147.19 o
  -4  17   7       70.32       44.84     15.10 o
  -3  17   7      208.81      249.98     55.29 o
  -2  17   7      334.34      257.99     60.72 o
  -1  17   7      818.19      669.78     63.82 o
   0  17   7      359.67      203.04     61.10 o
   1  17   7        0.57      -11.32     32.17 o
   2  17   7      361.04      437.30     91.54 o
   3  17   7      144.72      103.02     49.53 o
   4  17   7       77.88       91.28     36.41 o
  -4  18   7     1918.72     2064.06     97.37 o
  -3  18   7       36.62       50.00     30.14 o
  -2  18   7     3650.79     3878.17    225.48 o
  -1  18   7     2044.25     1932.08    157.01 o
   0  18   7      187.01      173.03     57.34 o
   1  18   7     2193.86     2017.70    179.91 o
   2  18   7     1130.97     1142.13    133.68 o
   3  18   7     1204.62     1320.10    128.21 o
  -3  19   7      293.31      304.99     38.83 o
  -2  19   7        1.22       -2.94     17.18 o
  -1  19   7       85.67       53.48     27.49 o
   0  19   7      111.21       61.07     19.50 o
   1  19   7       35.08       20.85     16.09 o
   2  19   7       25.66       -2.55     30.71 o
  -1  20   7     1629.41     1545.32     88.80 o
   0  20   7      140.44      138.47     23.82 o
   1  20   7     2840.16     2470.87     86.61 o
  -7   0   8     5608.90     5881.13    280.98 o
  -6   0   8     1416.16     1545.09    144.97 o
  -5   0   8     2113.35     2235.34    167.17 o
  -4   0   8     6844.68     6756.60    232.57 o
  -3   0   8      407.59      385.78     67.19 o
  -2   0   8     7620.91     7879.23    338.77 o
  -1   0   8    13352.79    13681.44    844.90 o
   0   0   8       13.20        1.62     18.77 o
   1   0   8    10237.32    10428.43    275.13 o
   2   0   8      411.77      414.36     55.71 o
   3   0   8     3208.09     3344.36    168.17 o
   4   0   8     4703.11     4873.22    279.65 o
   5   0   8      736.13      744.37    114.49 o
   6   0   8     3920.90     4082.94    254.67 o
   7   0   8     4016.07     4424.69    222.24 o
  -7   1   8      114.78      136.64     30.16 o
  -6   1   8      406.18      373.93     51.39 o
  -5   1   8       40.07       42.25     15.95 o
  -4   1   8       21.77       30.87     14.08 o
  -3   1   8      135.60      146.40     32.91 o
  -2   1   8        0.66       49.31     15.62 o
  -1   1   8       10.63       -5.72     27.63 o
   0   1   8      729.06      748.10     55.20 o
   1   1   8      236.53      219.10     24.58 o
   2   1   8      118.96      156.79     26.01 o
   3   1   8      774.96      900.59     60.36 o
   4   1   8        1.54        2.06     25.62 o
   5   1   8       57.22      101.46     38.16 o
   6   1   8      141.20       94.45     28.88 o
   7   1   8      113.74       76.51     23.57 o
  -7   2   8     2859.13     2901.13    129.05 o
  -6   2   8      344.72      335.00     48.59 o
  -5   2   8     2828.84     2902.34     99.96 o
  -4   2   8     6113.60     6245.93    155.75 o
  -3   2   8      553.18      507.61     75.80 o
  -2   2   8     5039.25     4791.77    144.29 o
  -1   2   8     8647.54     8568.40    269.23 o
   0   2   8     1345.07     1486.64     83.39 o
   1   2   8    10879.12    11270.98    407.10 o
   2   2   8     1233.23     1258.40     68.70 o
   3   2   8     3460.14     3617.37    108.38 o
   4   2   8     6904.54     7312.16    186.42 o
   5   2   8     1254.93     1214.18     78.00 o
   6   2   8     2112.93     2434.26    132.24 o
   7   2   8     3812.31     3954.80    144.95 o
  -7   3   8        5.02        6.51     18.01 o
  -6   3   8      394.60      459.55     66.60 o
  -5   3   8      316.15      305.24     37.27 o
  -4   3   8      121.83      118.28     21.13 o
  -3   3   8     1029.29     1123.48     84.25 o
  -2   3   8      872.99      827.21     70.34 o
  -1   3   8       90.26       87.05     27.97 o
   0   3   8       77.76       67.55     22.42 o
   1   3   8      154.93      152.17     25.80 o
   2   3   8      102.29       89.02     17.87 o
   3   3   8        8.66        3.22     16.56 o
   4   3   8      436.02      444.75     43.46 o
   5   3   8     2034.86     2152.66    105.11 o
   6   3   8      287.33      309.95     46.33 o
   7   3   8      179.93      156.22     27.76 o
  -7   4   8     3487.89     3806.34    145.74 o
  -6   4   8     1039.78     1163.42     86.75 o
  -5   4   8     1339.44     1394.69     81.01 o
  -4   4   8     2291.17     2318.00    104.94 o
  -3   4   8        9.63       34.66     19.74 o
  -2   4   8     8116.74     8147.42    279.06 o
  -1   4   8     8962.73     8891.33    291.82 o
   0   4   8     1036.68     1006.36     69.37 o
   1   4   8    10566.92    11033.54    257.10 o
   2   4   8     3609.79     3918.60    113.73 o
   3   4   8      139.60      160.28     24.20 o
   4   4   8     4135.68     4429.04    183.22 o
   5   4   8      249.15      235.67     36.76 o
   6   4   8     2148.80     2193.01    120.31 o
   7   4   8      981.75      971.83     94.27 o
  -7   5   8       47.74       13.65     25.50 o
  -6   5   8      792.16      802.72     70.84 o
  -5   5   8     1017.27     1151.29     72.66 o
  -4   5   8      131.15      116.59     25.53 o
  -3   5   8      513.72      510.86     57.73 o
  -2   5   8      303.60      279.38     43.97 o
  -1   5   8      996.21      960.35     64.53 o
   0   5   8      103.77       62.57     21.31 o
   1   5   8       35.76       39.58     18.06 o
   2   5   8     1836.82     1751.47     73.34 o
   3   5   8     3409.08     3675.88    110.67 o
   4   5   8      108.41       90.31     22.30 o
   5   5   8      673.35      696.67     58.49 o
   6   5   8      490.17      393.04     89.67 o
  -7   6   8     2266.87     2424.86    157.85 o
  -6   6   8      499.83      476.81     53.75 o
  -5   6   8     1314.92     1308.96     65.58 o
  -4   6   8     3155.68     3338.81    127.73 o
  -3   6   8       48.14       49.15     21.06 o
  -2   6   8     6189.34     6124.36    220.18 o
  -1   6   8     4561.08     4602.14    153.55 o
   0   6   8      399.85      480.20     50.09 o
   1   6   8     4874.29     4818.98    169.29 o
   2   6   8     3299.45     3465.79    133.46 o
   3   6   8      631.15      733.09     53.70 o
   4   6   8     4010.93     4218.71    132.38 o
   5   6   8       80.23      102.35     30.72 o
   6   6   8     1608.55     1730.98    146.82 o
  -7   7   8        0.78        4.31     17.03 o
  -6   7   8      431.05      403.33     46.53 o
  -5   7   8      567.44      634.28     44.99 o
  -4   7   8      168.37      182.88     38.70 o
  -3   7   8     5627.15     5443.94    260.39 o
  -2   7   8      328.75      247.57    109.68 o
  -1   7   8      226.44      252.96     36.07 o
   0   7   8     3719.46     3603.74    171.20 o
   1   7   8     2452.39     2479.86    118.63 o
   2   7   8      436.21      438.47     42.50 o
   3   7   8      660.02      612.94     56.87 o
   4   7   8       39.02       12.05     22.19 o
   5   7   8      988.15      830.11     95.28 o
   6   7   8       26.76       36.82     28.85 o
  -7   8   8     1358.01     1463.35    109.61 o
  -6   8   8      432.47      456.23     49.27 o
  -5   8   8      762.41      778.34     71.64 o
  -4   8   8     5531.19     5645.36    215.34 o
  -3   8   8      205.38      171.00     38.31 o
  -2   8   8     1950.34     2107.06    124.16 o
  -1   8   8      533.25      530.97     49.99 o
   0   8   8      210.35      195.64     38.86 o
   1   8   8     3203.09     2928.29    130.93 o
   2   8   8     2305.34     2332.04    149.27 o
   3   8   8     1996.39     1937.28    238.83 o
   4   8   8     4545.31     4869.60    204.19 o
   5   8   8      198.94      213.95     38.07 o
   6   8   8      821.15      829.02     92.54 o
  -6   9   8      267.35      293.31     39.44 o
  -5   9   8     1304.45     1242.64     90.21 o
  -4   9   8      471.88      485.52     58.91 o
  -3   9   8      451.80      430.46     56.43 o
  -2   9   8       58.04       54.78     35.38 o
  -1   9   8     2987.00     2864.03    119.41 o
   0   9   8     2677.89     2543.34    163.37 o
   1   9   8     1382.57     1371.83    106.85 o
   2   9   8     1242.30     1458.23    172.56 o
   3   9   8     2842.59     3039.58    153.94 o
   4   9   8       30.88       28.64     25.96 o
   5   9   8      718.99      663.95     98.08 o
   6   9   8      255.97      180.19     41.83 o
  -6  10   8      239.85      265.28     37.09 o
  -5  10   8      743.48      727.78     71.78 o
  -4  10   8     4201.34     4180.66    181.68 o
  -3  10   8        4.96      -10.63     20.41 o
  -2  10   8     3885.82     3854.09    253.76 o
  -1  10   8      807.67      826.39     77.18 o
   0  10   8      409.27      359.37     55.74 o
   1  10   8     2060.25     1948.66    196.79 o
   2  10   8     1868.48     1924.18    199.68 o
   3  10   8     1256.75      999.11    138.78 o
   4  10   8     1868.98     1851.14    112.67 o
   5  10   8       29.71       28.67     46.62 o
   6  10   8     1218.08      985.99     83.83 o
  -6  11   8     2596.83     2551.07    111.07 o
  -5  11   8     1904.16     1831.23    106.46 o
  -4  11   8      296.45      263.12     63.12 o
  -3  11   8     2324.03     2295.18    131.01 o
  -2  11   8     1637.75     1581.07    106.82 o
  -1  11   8       42.63       81.11     35.70 o
   0  11   8      720.45      748.49    111.64 o
   1  11   8       28.98       42.79     51.79 o
   2  11   8     1425.28     1573.66    183.04 o
   3  11   8     1820.65     2140.85    202.98 o
   4  11   8       42.47      -31.14     40.75 o
   5  11   8     2684.48     2514.82    204.02 o
  -6  12   8      372.45      362.07     37.00 o
  -5  12   8     1109.13     1122.17     80.07 o
  -4  12   8     2601.11     2678.50    193.46 o
  -3  12   8       11.83       -0.78     22.63 o
  -2  12   8      778.19      675.58     68.97 o
  -1  12   8      795.97      765.24     86.76 o
   0  12   8      200.69      209.67     68.75 o
   1  12   8     1776.65     1889.61    201.54 o
   2  12   8     1420.94     1479.26    173.80 o
   3  12   8      702.42      740.34    120.27 o
   4  12   8     2442.41     2351.20    189.06 o
   5  12   8       41.61       20.60     19.71 o
  -5  13   8     1044.56     1072.23     78.38 o
  -4  13   8      233.39      175.69     34.59 o
  -3  13   8     1577.84     1589.72    149.74 o
  -2  13   8      759.51      687.63     70.00 o
  -1  13   8      739.36      660.31    141.95 o
   0  13   8     3563.21     3793.74    267.93 o
   1  13   8       63.62      -11.87     58.12 o
   2  13   8      759.49      928.39    134.90 o
   3  13   8     1433.08     1242.67    148.01 o
   4  13   8       31.91       36.21     39.09 o
   5  13   8     2674.58     2367.40    148.34 o
  -5  14   8     1044.84     1079.49     69.87 o
  -4  14   8      566.38      515.30     65.02 o
  -3  14   8       10.74       -2.19     26.17 o
  -2  14   8     1015.99     1064.52    120.78 o
  -1  14   8     1301.25     1180.66    128.22 o
   0  14   8       72.27       41.58     32.74 o
   1  14   8     1546.58     1582.30    173.96 o
   2  14   8      336.74      421.15     95.94 o
   3  14   8      155.22      153.73     52.32 o
   4  14   8     1756.75     1856.52    153.53 o
  -4  15   8      229.32      218.18     47.79 o
  -3  15   8     2854.55     3033.20    200.93 o
  -2  15   8      941.99      967.28    114.18 o
  -1  15   8      828.10      721.88     92.82 o
   0  15   8     2878.55     2744.06    211.87 o
   1  15   8       54.98       27.58     49.57 o
   2  15   8     2077.88     2270.33    200.74 o
   3  15   8     2057.62     2353.81    189.79 o
   4  15   8        7.61       18.73     28.81 o
  -4  16   8      280.75      294.32     47.77 o
  -3  16   8       13.26       20.24     20.64 o
  -2  16   8      326.79      424.53     73.83 o
  -1  16   8      778.54      764.53     65.48 o
   0  16   8      260.05      235.82     63.03 o
   1  16   8     1395.61     1496.03    157.03 o
   2  16   8      678.23      701.15    108.56 o
   3  16   8       32.48       52.33     44.63 o
  -3  17   8     2696.72     2825.19    176.69 o
  -2  17   8      794.48      806.79     95.08 o
  -1  17   8     1524.61     1386.85    128.27 o
   0  17   8     2991.16     2873.94    195.26 o
   1  17   8      435.17      386.24     78.32 o
   2  17   8     2857.38     2915.35    205.86 o
   3  17   8     1907.60     1905.03    148.60 o
  -2  18   8      162.56      137.49     39.88 o
  -1  18   8      164.81      140.82     38.63 o
   0  18   8       18.81      -46.05     79.45 o
   1  18   8      124.71      130.98     27.71 o
   2  18   8       10.27       -0.17     29.05 o
  -1  19   8      967.75      992.83     68.76 o
   0  19   8     3265.36     2915.00     96.11 o
  -7   1   9      123.96      147.27     25.43 o
  -6   1   9     1955.15     2201.45    115.44 o
  -5   1   9     4572.62     4633.42    128.71 o
  -4   1   9      447.07      470.06     39.49 o
  -3   1   9     5931.71     6301.65    219.92 o
  -2   1   9     3329.79     3147.23    145.94 o
  -1   1   9      447.25      443.00     46.42 o
   0   1   9     8115.18     7490.34    291.73 o
   1   1   9      673.95      735.35     84.68 o
   2   1   9     5655.05     6284.61    172.86 o
   3   1   9     4524.55     5026.89    153.32 o
   4   1   9      105.92       80.90     23.20 o
   5   1   9     3999.66     4322.66    171.56 o
   6   1   9     2287.75     2361.10    118.33 o
  -7   2   9      163.87      146.02     25.11 o
  -6   2   9      115.23      145.53     42.90 o
  -5   2   9      313.83      315.85     31.46 o
  -4   2   9       32.32       57.08     16.22 o
  -3   2   9      195.41      156.06     39.55 o
  -2   2   9      323.48      325.81     45.45 o
  -1   2   9      293.25      292.81     38.02 o
   0   2   9       46.11        2.18     20.69 o
   1   2   9        4.92       40.18     47.29 o
   2   2   9        5.17        0.87     19.10 o
   3   2   9       89.92       79.18     22.99 o
   4   2   9      165.08      174.11     31.12 o
   5   2   9      254.70      223.93     33.50 o
   6   2   9      175.47      206.21     36.04 o
  -7   3   9      289.75      304.64     51.98 o
  -6   3   9     1806.42     2018.31    106.34 o
  -5   3   9     2454.44     2791.32    111.94 o
  -4   3   9       76.46       74.40     19.90 o
  -3   3   9     7055.13     7151.09    246.51 o
  -2   3   9     4455.60     4268.10    174.62 o
  -1   3   9      839.62      872.11     64.73 o
   0   3   9     7575.35     7571.19    221.94 o
   1   3   9     1077.82     1064.08     79.65 o
   2   3   9     1590.63     1683.50     97.93 o
   3   3   9     4888.76     5457.52    160.64 o
   4   3   9       60.94       22.81     20.32 o
   5   3   9     5016.93     5363.14    165.07 o
   6   3   9     1687.68     1668.34    144.89 o
  -7   4   9      374.22      408.49     58.59 o
  -6   4   9       90.39       79.56     24.33 o
  -5   4   9      606.27      545.71     47.75 o
  -4   4   9      768.90      797.04     49.36 o
  -3   4   9      525.53      531.46     90.02 o
  -2   4   9       23.31       65.24     27.27 o
  -1   4   9      626.08      683.84     58.41 o
   0   4   9        7.35       24.37     22.46 o
   1   4   9       45.90      119.49     31.12 o
   2   4   9       87.95       69.39     28.76 o
   3   4   9     1348.53     1271.13     73.64 o
   4   4   9      741.04      693.11     51.78 o
   5   4   9        2.67        3.84     20.70 o
   6   4   9        5.84       26.47     23.98 o
  -6   5   9      952.46      967.17     84.89 o
  -5   5   9     2540.78     2668.80    112.57 o
  -4   5   9      124.84      157.92     37.34 o
  -3   5   9     4026.83     4147.67    259.92 o
  -2   5   9     2061.98     1734.58    154.71 o
  -1   5   9     1972.82     1978.46    135.70 o
   0   5   9     5923.26     5709.58    307.73 o
   1   5   9      522.48      487.30     55.10 o
   2   5   9     3445.71     3787.07    149.10 o
   3   5   9    10678.20    11292.52    296.03 o
   4   5   9      570.61      542.15     67.91 o
   5   5   9     3500.73     3628.09    155.58 o
   6   5   9      838.03      879.73     93.23 o
  -6   6   9      149.57      148.09     41.51 o
  -5   6   9       27.90       38.59     24.11 o
  -4   6   9       76.52      112.45     35.86 o
  -3   6   9      117.35      146.71     53.07 o
  -2   6   9      910.25      937.98    116.51 o
  -1   6   9      720.25      686.91     58.49 o
   0   6   9        0.64       16.30     20.18 o
   1   6   9     4403.75     4479.70    214.82 o
   2   6   9     1597.35     1581.45     91.92 o
   3   6   9      179.75      167.31     30.95 o
   4   6   9      190.86      168.68     40.22 o
   5   6   9       54.91       59.69     25.12 o
   6   6   9      147.23      158.54     40.51 o
  -6   7   9      962.90      979.01    100.75 o
  -5   7   9     2059.93     2134.48    121.67 o
  -4   7   9      160.45      228.98     31.74 o
  -3   7   9     2127.35     2225.01    121.93 o
  -2   7   9     2388.62     2313.36    124.31 o
  -1   7   9     4308.52     4277.80    263.68 o
   0   7   9     4725.14     4970.77    220.80 o
   1   7   9     4528.10     4717.04    220.99 o
   2   7   9     1285.20     1393.32     84.34 o
   3   7   9     5807.60     5982.16    198.16 o
   4   7   9        0.54        5.41     24.03 o
   5   7   9     1563.12     1552.73    111.09 o
  -6   8   9      331.31      381.80     62.01 o
  -5   8   9      250.77      316.91     63.12 o
  -4   8   9     1384.98     1447.47     80.30 o
  -3   8   9      219.90      231.78     41.42 o
  -2   8   9       71.71       64.43     23.14 o
  -1   8   9      952.02      845.23     80.83 o
   0   8   9       34.23      -11.32     34.33 o
   1   8   9     3727.14     3682.50    280.08 o
   2   8   9      868.71     1048.87    150.85 o
   3   8   9      670.83      587.47     65.29 o
   4   8   9     1205.99     1203.15    127.11 o
   5   8   9      452.77      371.34     43.70 o
  -6   9   9      711.07      645.07     74.91 o
  -5   9   9     2266.27     2267.68    111.82 o
  -4   9   9       49.15       38.78     17.50 o
  -3   9   9     7007.13     7134.84    244.39 o
  -2   9   9     1660.81     1564.24    103.86 o
  -1   9   9     1089.88     1158.99     95.94 o
   0   9   9     3447.83     3453.69    252.27 o
   1   9   9      345.89      239.03     78.00 o
   2   9   9     1659.28     1832.34    192.57 o
   3   9   9     2197.76     2534.81    220.12 o
   4   9   9       95.36       85.45     46.33 o
   5   9   9     3658.27     3539.63    149.02 o
  -6  10   9      439.16      476.45     61.01 o
  -5  10   9      407.77      369.09     43.32 o
  -4  10   9     1187.97     1189.54     70.90 o
  -3  10   9      255.12      251.51     67.44 o
  -2  10   9      758.89      643.01     67.23 o
  -1  10   9     4183.15     3943.34    178.03 o
   0  10   9      184.81      148.36     38.81 o
   1  10   9     1875.63     1918.21    194.69 o
   2  10   9     1358.08     1637.11    180.80 o
   3  10   9      173.99      202.77     66.94 o
   4  10   9     1311.36     1382.40    138.48 o
   5  10   9      175.23      143.85     36.92 o
  -5  11   9      723.82      730.24     58.48 o
  -4  11   9      161.96      116.57     28.49 o
  -3  11   9     1064.04      996.79    133.89 o
  -2  11   9     2017.70     1826.61    145.50 o
  -1  11   9      855.80      781.62     76.22 o
   0  11   9     2526.06     2514.10    212.32 o
   1  11   9     2258.30     2398.32    219.84 o
   2  11   9     1725.91     1743.31    183.55 o
   3  11   9     1403.46     1439.86    157.65 o
   4  11   9      150.01      102.86     39.41 o
   5  11   9      836.20      857.76     81.57 o
  -5  12   9      342.78      371.35     39.87 o
  -4  12   9     1358.29     1318.80     85.70 o
  -3  12   9      872.52      896.37     75.71 o
  -2  12   9      815.19      896.78     77.50 o
  -1  12   9     3135.95     2995.60    145.70 o
   0  12   9        0.22      -10.35     35.23 o
   1  12   9     1892.34     1752.25    181.78 o
   2  12   9     1168.06     1154.19    147.15 o
   3  12   9      173.63      237.90     69.64 o
   4  12   9     3365.33     3604.61    217.22 o
  -4  13   9        6.52      -11.47     25.65 o
  -3  13   9      202.40      149.11     42.11 o
  -2  13   9      313.82      311.99     45.19 o
  -1  13   9      105.03       81.36     34.93 o
   0  13   9     3203.09     2968.17    220.93 o
   1  13   9      164.72      221.37     70.09 o
   2  13   9      994.30      961.12    127.46 o
   3  13   9      693.35      808.59    108.47 o
   4  13   9        2.26      -13.36     24.42 o
  -4  14   9     2217.56     2255.87    148.93 o
  -3  14   9      687.93      668.92     85.82 o
  -2  14   9     1249.95     1292.13    123.37 o
  -1  14   9     3261.55     3241.05    229.50 o
   0  14   9       50.45       65.36     44.46 o
   1  14   9     1557.76     1684.16    167.64 o
   2  14   9     1183.97     1356.18    147.73 o
   3  14   9      163.80      115.84     48.03 o
  -3  15   9      219.39      201.65     43.86 o
  -2  15   9      233.71      228.72     51.06 o
  -1  15   9      208.61      193.42     51.23 o
   0  15   9     2000.76     1979.09    162.47 o
   1  15   9        8.65      -25.25     38.39 o
   2  15   9      674.35      716.06    101.09 o
   3  15   9     1304.75     1335.61    125.28 o
  -3  16   9       56.94       34.92     15.69 o
  -2  16   9     1710.41     1693.64    131.31 o
  -1  16   9     2278.19     2212.13    157.75 o
   0  16   9       22.85      -12.25     19.23 o
   1  16   9     2134.61     2150.43    168.85 o
   2  16   9     1083.78     1065.98    114.17 o
  -2  17   9      164.73      121.60     35.72 o
  -1  17   9      128.81      118.14     33.68 o
   0  17   9      592.56      555.41     57.08 o
   1  17   9      188.87      191.71     46.77 o
  -6   0  10     1799.08     2006.27    133.40 o
  -5   0  10      786.08      801.04     63.48 o
  -4   0  10     4891.87     5021.95    200.35 o
  -3   0  10      576.46      582.69     73.61 o
  -2   0  10      572.53      510.42     84.66 o
  -1   0  10     9016.13     9247.96    425.25 o
   0   0  10     1449.74     1365.94    156.48 o
   1   0  10     5444.20     5776.27    349.63 o
   2   0  10     3003.19     3144.58    249.49 o
   3   0  10      405.80      388.97     58.14 o
   4   0  10     2450.36     2623.16    139.20 o
   5   0  10      507.96      414.54     71.77 o
  -6   1  10       45.53      -21.86     52.48 o
  -5   1  10       30.50       10.86      9.61 o
  -4   1  10      201.83      212.71     27.01 o
  -3   1  10      271.81      216.05     31.93 o
  -2   1  10       11.44       40.33     17.57 o
  -1   1  10       26.11       45.36     45.59 o
   0   1  10        1.79       54.42     33.22 o
   1   1  10        5.08      -79.94     54.33 o
   2   1  10       84.42       31.31     31.55 o
   3   1  10      293.50      314.99     44.54 o
   4   1  10      161.24      119.12     28.48 o
   5   1  10       96.07       78.35     39.28 o
  -6   2  10     2115.44     2152.62     96.10 o
  -5   2  10      610.27      588.71     37.73 o
  -4   2  10     3865.30     4147.45    117.01 o
  -3   2  10      938.73      953.39     80.67 o
  -2   2  10     1342.20     1389.29     76.94 o
  -1   2  10     7858.80     8273.54    281.51 o
   0   2  10      817.39      768.23     83.83 o
   1   2  10     5774.14     6028.39    253.92 o
   2   2  10     3792.60     3907.26    198.07 o
   3   2  10      399.57      389.07     47.76 o
   4   2  10     4319.78     4456.06    150.05 o
   5   2  10      972.85     1025.13     70.74 o
  -6   3  10        9.64       -4.93     13.22 o
  -5   3  10      160.97      144.30     27.04 o
  -4   3  10       24.53       21.60     14.83 o
  -3   3  10      175.60      171.04     37.13 o
  -2   3  10      300.06      270.25     43.33 o
  -1   3  10       22.30       10.39     25.94 o
   0   3  10       11.67       58.92     33.21 o
   1   3  10      157.17      146.81     38.94 o
   2   3  10       34.95        2.07     30.78 o
   3   3  10      173.01      244.68     39.02 o
   4   3  10       32.36       33.03     21.35 o
   5   3  10      218.08      230.20     35.26 o
  -6   4  10     2097.00     2222.91    142.88 o
  -5   4  10       11.23        0.40     14.87 o
  -4   4  10     2687.61     2640.21    103.81 o
  -3   4  10     1489.79     1649.12    107.49 o
  -2   4  10     1908.08     1801.47    148.05 o
  -1   4  10     4123.20     4043.48    184.88 o
   0   4  10        8.13      -22.32     34.14 o
   1   4  10     6446.93     6659.99    269.13 o
   2   4  10     5674.65     6021.31    251.58 o
   3   4  10      262.87      336.11     47.41 o
   4   4  10     5268.67     5471.81    164.77 o
   5   4  10      478.47      434.03     45.40 o
  -6   5  10       11.48        3.53     21.00 o
  -5   5  10       17.73       15.29     15.65 o
  -4   5  10        5.17       33.45     23.69 o
  -3   5  10      874.98      836.73     75.69 o
  -2   5  10      790.37      814.23    111.09 o
  -1   5  10      413.01      427.11     77.84 o
   0   5  10      635.18      627.76     77.05 o
   1   5  10     1955.29     2021.76    141.47 o
   2   5  10        9.12       -6.99     31.74 o
   3   5  10       49.00      112.24     28.25 o
   4   5  10      133.78      112.00     29.33 o
   5   5  10       43.15       51.33     26.00 o
  -6   6  10     1231.55     1372.40    105.87 o
  -5   6  10       43.55       60.65     21.39 o
  -4   6  10     4243.02     4532.23    259.13 o
  -3   6  10     2680.93     2662.45    139.23 o
  -2   6  10     1505.09     1641.23    159.38 o
  -1   6  10     4437.05     4257.55    262.06 o
   0   6  10       14.30        2.58     27.15 o
   1   6  10     3220.91     3526.20    187.50 o
   2   6  10     5154.48     5618.10    240.54 o
   3   6  10      635.46      647.27     59.57 o
   4   6  10     4709.01     4970.33    305.52 o
   5   6  10      478.53      438.42     42.38 o
  -5   7  10     1894.55     1957.71    147.09 o
  -4   7  10      779.44      764.97     69.96 o
  -3   7  10       96.54      127.45     49.49 o
  -2   7  10       51.79        0.86     29.46 o
  -1   7  10       17.66       43.56     28.34 o
   0   7  10     2140.47     2041.81    189.93 o
   1   7  10      157.24      201.04     49.50 o
   2   7  10     1314.37     1352.92    161.88 o
   3   7  10     1576.63     1577.21    162.55 o
   4   7  10      252.96      161.99     41.04 o
   5   7  10      613.42      583.84     48.99 o
  -5   8  10       45.31       23.63     23.33 o
  -4   8  10     2650.12     2876.23    138.16 o
  -3   8  10      926.23      904.66    129.60 o
  -2   8  10     3537.65     3301.66    354.11 o
  -1   8  10     5577.37     5625.86    218.16 o
   0   8  10      303.54      264.20     48.03 o
   1   8  10     3665.38     3556.08    278.27 o
   2   8  10     3358.56     3641.76    267.38 o
   3   8  10       93.98      216.56     65.25 o
   4   8  10     2599.55     2932.20    193.74 o
  -5   9  10      886.22      926.09     92.63 o
  -4   9  10       72.70       95.22     27.79 o
  -3   9  10      701.02      723.48    103.78 o
  -2   9  10     1720.05     1733.79    287.54 o
  -1   9  10      781.68      883.56     78.27 o
   0   9  10     3004.80     2904.43    152.64 o
   1   9  10     1040.20     1245.50    153.36 o
   2   9  10      883.47      785.63    118.74 o
   3   9  10     1208.04     1399.97    147.63 o
   4   9  10      328.12      379.70     66.75 o
  -5  10  10      153.34      223.65     44.75 o
  -4  10  10     2892.54     3085.17    190.53 o
  -3  10  10     1411.30     1526.83     93.43 o
  -2  10  10      680.38      607.67     60.15 o
  -1  10  10     3170.58     2982.05    145.05 o
   0  10  10      221.02      232.31     67.11 o
   1  10  10     2320.08     2445.86    209.74 o
   2  10  10      740.29      586.45    102.00 o
   3  10  10      260.48      273.11     67.42 o
   4  10  10     2157.45     2167.79    154.47 o
  -4  11  10       39.15       50.13     25.76 o
  -3  11  10     1885.33     1819.66    129.77 o
  -2  11  10     2702.94     2673.38    148.85 o
  -1  11  10      124.00      140.50     24.49 o
   0  11  10     2977.91     3075.29    221.06 o
   1  11  10      381.03      286.81     73.10 o
   2  11  10      386.47      655.22    106.73 o
   3  11  10     1669.97     1850.29    159.41 o
  -4  12  10      951.19      908.96     67.74 o
  -3  12  10      487.76      462.38     64.96 o
  -2  12  10      467.26      334.46     57.25 o
  -1  12  10     2831.90     2633.62    141.59 o
   0  12  10        4.42       41.87     33.03 o
   1  12  10      987.27      996.75    127.55 o
   2  12  10     1027.02     1395.80    145.72 o
   3  12  10      255.24      304.78     66.89 o
  -3  13  10     2469.53     2426.84    135.00 o
  -2  13  10     2717.03     2521.43    161.86 o
  -1  13  10      135.19      126.76     37.06 o
   0  13  10     2830.08     2687.68    188.91 o
   1  13  10      818.28      842.93    109.96 o
   2  13  10      443.82      413.50     75.00 o
   3  13  10     2003.05     2168.77    155.66 o
  -3  14  10      287.05      265.44     32.79 o
  -2  14  10      298.70      292.63     52.70 o
  -1  14  10      854.82      774.87     85.82 o
   0  14  10       27.37      -12.27     23.65 o
   1  14  10      922.23      903.63    107.02 o
   2  14  10      368.00      400.64     71.02 o
  -2  15  10     1413.88     1318.06    103.73 o
  -1  15  10       41.61       48.88     26.36 o
   0  15  10     2159.08     2102.96    110.01 o
   1  15  10      384.45      289.84     57.63 o
  -5   1  11     3332.74     3051.09    109.55 o
  -4   1  11       88.59      104.05     19.50 o
  -3   1  11     3320.59     3406.07    118.29 o
  -2   1  11     6216.49     5853.43    320.93 o
  -1   1  11       73.19       65.56     32.54 o
   0   1  11     6439.31     6572.49    253.28 o
   1   1  11     2457.81     2692.50    158.50 o
   2   1  11     1083.35     1241.04    105.78 o
   3   1  11     3519.34     4059.17    179.12 o
   4   1  11      475.40      487.05     49.86 o
  -5   2  11       23.72       -7.57     13.29 o
  -4   2  11      292.40      265.74     29.71 o
  -3   2  11      120.24       76.12     28.96 o
  -2   2  11      477.24      332.95     42.35 o
  -1   2  11      212.40      157.36     49.17 o
   0   2  11      648.16      569.60     69.49 o
   1   2  11       25.41       18.83     36.88 o
   2   2  11      180.50      191.87     46.15 o
   3   2  11        3.48        3.52     23.54 o
   4   2  11      121.59      187.49    134.09 o
  -5   3  11     3024.23     3139.51    179.35 o
  -4   3  11      610.76      568.72     42.34 o
  -3   3  11     2627.81     2694.90    120.44 o
  -2   3  11     3808.21     4081.71    165.80 o
  -1   3  11       53.11       53.07     35.10 o
   0   3  11     5347.79     5338.64    223.44 o
   1   3  11     2166.23     2299.35    145.19 o
   2   3  11     1411.27     1324.10    104.92 o
   3   3  11     4321.81     4638.41    191.30 o
   4   3  11      197.78      241.10     50.83 o
  -5   4  11      295.33      263.62     46.48 o
  -4   4  11      143.96      114.74     20.20 o
  -3   4  11       35.07       18.20     13.04 o
  -2   4  11      281.03      263.79     42.40 o
  -1   4  11      362.36      363.49     53.59 o
   0   4  11       51.10       21.36     31.90 o
   1   4  11       53.96       41.13     32.64 o
   2   4  11     1447.63     1506.64    113.60 o
   3   4  11       53.00       31.24     40.78 o
   4   4  11      150.78      219.78     48.36 o
  -5   5  11     3254.88     3339.21    174.24 o
  -4   5  11      717.75      670.42     59.88 o
  -3   5  11     1984.28     2037.34     86.96 o
  -2   5  11     3133.02     3137.63    175.90 o
  -1   5  11      289.80      250.92     56.06 o
   0   5  11     5210.49     5313.38    220.61 o
   1   5  11     1622.79     1565.03    117.10 o
   2   5  11      761.41      727.52     77.53 o
   3   5  11     4176.49     4948.11    279.93 o
   4   5  11       89.15       87.15     33.06 o
  -5   6  11       39.17       26.29     18.88 o
  -4   6  11     1525.09     1563.18     90.84 o
  -3   6  11     1266.78     1278.56     65.82 o
  -2   6  11       22.49       27.05     25.36 o
  -1   6  11      597.72      639.70     66.77 o
   0   6  11      273.02      244.66     64.56 o
   1   6  11      191.57       62.38     48.53 o
   2   6  11      251.38      439.77     86.24 o
   3   6  11       85.14       51.58     33.40 o
   4   6  11     1001.58     1040.73     99.90 o
  -4   7  11      667.97      780.05     62.20 o
  -3   7  11     2708.81     2770.72    131.36 o
  -2   7  11     4188.74     4655.00    267.42 o
  -1   7  11      134.95      123.80     28.01 o
   0   7  11     1195.35     1218.26     93.17 o
   1   7  11      900.02      811.98     74.97 o
   2   7  11     2567.26     2783.30    213.33 o
   3   7  11     2458.54     2589.60    186.96 o
  -4   8  11      518.46      549.78     51.29 o
  -3   8  11      212.71      258.37     39.21 o
  -2   8  11      414.50      394.98     72.85 o
  -1   8  11     1424.07     1308.24     90.30 o
   0   8  11       82.50       54.68     21.81 o
   1   8  11     1717.87     1494.31     97.86 o
   2   8  11      725.17      642.14     98.38 o
   3   8  11       31.72       32.99     29.55 o
  -4   9  11       90.19       71.01     26.72 o
  -3   9  11     1215.73     1386.76     86.52 o
  -2   9  11     1089.38     1045.28    114.82 o
  -1   9  11      405.85      365.97     46.77 o
   0   9  11     7269.78     6632.96    363.63 o
   1   9  11      693.19      699.00    100.92 o
   2   9  11       36.59       54.79     39.47 o
   3   9  11     2146.88     2285.87    163.49 o
  -3  10  11      694.74      685.96     58.53 o
  -2  10  11      222.39      177.45     27.90 o
  -1  10  11     2168.73     1852.32     91.97 o
   0  10  11        9.24       -8.89     52.49 o
   1  10  11      936.32      896.00    112.44 o
   2  10  11     1178.21     1318.69    131.85 o
  -3  11  11     1823.34     1916.75    132.66 o
  -2  11  11     2704.37     2403.03    153.25 o
  -1  11  11       78.57       68.20     19.28 o
   0  11  11     1226.41     1078.33     87.43 o
   1  11  11     1481.86     1455.58    136.15 o
   2  11  11      423.07      382.80     67.71 o
  -2  12  11      741.51      707.64     69.01 o
  -1  12  11     2658.08     2406.59    142.59 o
   0  12  11      338.19      241.08     32.75 o
   1  12  11     1564.47     1541.98    131.82 o
  -1  13  11        0.65      -30.70     20.47 o
   0  13  11      886.10      788.84     55.25 o
  -4   0  12     3422.02     3370.06    168.82 o
  -3   0  12      952.84      906.13     93.29 o
  -2   0  12      860.98      893.85    101.07 o
  -1   0  12     7169.43     6792.35    317.35 o
   0   0  12      995.33     1116.81    125.99 o
   1   0  12     2064.65     2111.24    178.52 o
   2   0  12     3788.24     3924.61    241.38 o
   3   0  12        3.81      -27.25     31.40 o
  -4   1  12        5.27       -1.62      9.88 o
  -3   1  12      223.78      202.87     32.02 o
  -2   1  12        2.98      -14.73     15.84 o
  -1   1  12        0.06       -3.04     18.43 o
   0   1  12      103.22       71.07     67.55 o
   1   1  12       77.53       47.22     27.77 o
   2   1  12       57.23       47.80     24.59 o
   3   1  12        3.22       21.79     17.12 o
  -4   2  12     2802.37     2756.45    145.35 o
  -3   2  12     2304.91     2299.21    106.45 o
  -2   2  12      451.36      436.35     69.95 o
  -1   2  12     3481.65     3166.88    141.55 o
   0   2  12      616.90      686.32     76.44 o
   1   2  12     2796.03     2819.53    146.74 o
   2   2  12     3886.38     4219.06    208.39 o
   3   2  12       71.73       65.15     22.89 o
  -4   3  12        9.71       -1.73      8.58 o
  -3   3  12      322.15      323.49     29.34 o
  -2   3  12      494.16      519.08     78.45 o
  -1   3  12      110.81       98.61     27.07 o
   0   3  12       76.56       70.65     31.72 o
   1   3  12      246.32      185.69     56.19 o
   2   3  12        2.51      -12.43     25.23 o
   3   3  12      455.97      456.90     69.86 o
  -3   4  12     2447.86     2425.02    118.91 o
  -2   4  12      241.08      237.15     57.00 o
  -1   4  12     3694.99     3726.73    342.56 o
   0   4  12     1128.54     1041.19    116.90 o
   1   4  12     1401.39     1358.56     97.46 o
   2   4  12     1976.87     2104.62    167.67 o
   3   4  12        1.71       11.34     29.37 o
  -3   5  12      437.85      438.84     32.46 o
  -2   5  12      275.49      308.24     38.39 o
  -1   5  12       71.58       26.39     23.43 o
   0   5  12      222.58      204.49     36.81 o
   1   5  12      440.20      427.09     51.68 o
   2   5  12       78.79       31.68     16.27 o
  -3   6  12     1375.53     1451.93     78.90 o
  -2   6  12      358.59      296.75     31.86 o
  -1   6  12     2618.54     2631.50    102.26 o
   0   6  12      115.81      110.29     25.21 o
   1   6  12     1275.03     1187.20     80.14 o
   2   6  12     3446.06     3468.87    211.84 o
  -3   7  12      346.92      352.36     37.88 o
  -2   7  12      706.39      660.74     41.03 o
  -1   7  12       52.40       33.95     10.37 o
   0   7  12     1233.79     1167.66     78.96 o
   1   7  12      221.74      165.85     28.77 o
   2   7  12       13.38       65.44     38.94 o
  -2   8  12      334.14      306.42     35.78 o
  -1   8  12     2209.10     2064.46     91.53 o
   0   8  12      537.29      455.28     46.34 o
   1   8  12      957.12      886.77    100.36 o
  -1   9  12      135.68      105.92     21.57 o
   0   9  12      205.50      186.45     26.83 o
   1   9  12      256.49      285.04     54.35 o
  -1   1  13       62.31       86.12     21.43 o
   0   1  13     2685.47     2652.80    164.50 o
  -1   2  13        3.19       10.38     21.49 o
   0   2  13        8.26       16.04     30.99 o
  -1   3  13      108.48      131.53     36.02 o
   0   3  13     2067.64     1932.20    160.34 o
 
